# Supplementary material for: Transcriptomic landscape of Atlantic salmon (Salmo salar L.) skin
Source: G3 (Bethesda). 2023 Sep 19;13(11):jkad215. doi: 10.1093/g3journal/jkad215 (PMC10627282; doi:10.1093/g3journal/jkad215)
Supplement: jkad215_Supplementary_Data [file jkad215_supplementary_data.zip]

Archive with 2 entries (2 files):
- File_S1_G3-2023-404525.xlsx
- File_S2_G3-2023-404525.pptx
