# Supplementary material for: Transcriptomic landscape of Atlantic salmon (Salmo salar L.) skin
Source: G3 (Bethesda). 2023 Sep 19;13(11):jkad215. doi: 10.1093/g3journal/jkad215 (PMC10627282; doi:10.1093/g3journal/jkad215)
Supplement: jkad215_Supplementary_Data [file jkad215_supplementary_data.zip › File_S1_G3-2023-404525.xlsx]

## Sheet: Contents
Tab	Contents	Description
1	All gene counts	Gene counts, eight samples
2	Mapping efficiencies	Number of reads , and mapping to genome
3	Clustering	Summary of un-supervised graph-based clustering of skin sampled at the four different body positions (Fish I). Number of DEGs per cluster, number of unique DEGs per cluster, where unique genes represent genes only present in one cluster of the respective sample, and highest expressed DEGs.
4	Clusters Fish 2	Clusters Fish 2 with color overlay of tissue
5	Uniqe Genes	Uniqe genes, genes only expressed in one cluster of a sample
6	Collagens, Interfilament proteins	Expression of collagens and interfilament proteins (keratins, vimentin, desmin), supplement to Figure 7 & 8
7	Col5a2b	Col5a2b (ENSSSAG00000081759) expression around bony features
8	Gene markers	Marker genes for skin epithelium, bone and mesenchyme. Supplement to Figure 9
9	Gene markers STARS	Search for gene markers in Nofimas STARS 44K microarray database, body map. Supplement to Figure 10. File als contains search for collagens and keratins in STARS database

## Sheet: 1. All gene counts
Feature ID	Feature Name	Caudal1	Caudal2	Operculum1	Operculum2	Pectoral1	Pectoral2	Skin1	Skin2
ENSSSAG00000069947	col1a1b	86.0675	152.784	141.797	170.858	99.8035	179.001	156.01	243.28	ENSSSAG00000051749
ENSSSAG00000067809	col1a2	55.5692	85.2911	96.5258	128.583	66.021	119.681	75.7342	123.485
ENSSSAG00000119246	ENSSSAG00000119246	32.0744	42.8298	83.761	107.781	77.8484	71.8011	52.8342	41.8189
ENSSSAG00000120001	ENSSSAG00000120001	36.1554	47.6754	58.7613	106.796	61.2537	71.5619	30.7051	45.5041
ENSSSAG00000003820	ENSSSAG00000003820	42.1482	70.6979	69.4185	105.913	55.7029	89.7751	53.7185	90.4681
ENSSSAG00000046988	col1a2	57.8906	89.8408	75.1214	92.0164	58.3247	113.495	53.6606	83.4243
ENSSSAG00000005527	ENSSSAG00000005527	39.6865	74.2049	58.1814	91.1803	51.5546	86.9544	39.4985	65.0542
ENSSSAG00000070566	c8g	57.3888	47.92	57.9729	89.3273	85.6633	122.61	24.8461	15.9917	ENSSSAG00000073113
ENSSSAG00000096312	ENSSSAG00000096312	31.6008	37.3929	44.9775	67.5865	46.1211	69.8471	22.8554	34.1653
ENSSSAG00000002154	rpl39	26.5654	32.2229	39.0063	67.1994	37.1179	51.0717	22.7233	29.8584
ENSSSAG00000092041	ENSSSAG00000092041	27.3463	46.2889	47.2501	66.3065	53.8306	71.4518	29.7268	43.2022
ENSSSAG00000006686	col1a1a	24.2563	39.531	40.6528	62.7806	34.1337	49.4866	33.0396	55.8251
ENSSSAG00000120869	krt5	43.7336	45.0205	41.5048	61.1683	51.9097	90.0941	41.5484	48.4452
ENSSSAG00000073156	RPS20	23.1347	34.0482	40.4175	49.0081	38.7071	48.103	17.3277	30.1096
ENSSSAG00000065665	RPS25	27.6227	27.9467	28.7917	48.2286	32.5095	41.7558	17.6057	27.1251
ENSSSAG00000007090	rps23	16.5972	23.0519	31.4848	45.5537	25.0304	35.5649	15.5651	20.1696
ENSSSAG00000077892	ENSSSAG00000077892	27.1803	29.8177	28.1904	43.2426	30.594	52.1195	19.882	21.9456
ENSSSAG00000044191	ENSSSAG00000044191	22.451	27.724	30.0474	42.9578	32.1241	40.7932	17.5534	25.1516
ENSSSAG00000056353	sparc	21.8406	35.0462	28.335	39.381	26.1439	45.7927	24.5611	43.915
ENSSSAG00000114656	col10a1b	10.4901	5.48774	9.48327	38.3766	3.89942	12.868	16.9824	42.517
ENSSSAG00000066053	RL30	15.5216	21.7517	29.1619	38.3458	25.6884	30.7115	12.2847	19.2083
ENSSSAG00000039434	ENSSSAG00000039434	17.9213	25.024	32.3553	38.0572	30.1613	34.302	14.845	20.8498
ENSSSAG00000046051	ENSSSAG00000046051	14.8784	19.539	24.9076	37.849	21.9078	29.5102	13.3698	19.3484
ENSSSAG00000040446	ENSSSAG00000040446	14.5965	17.0767	23.0923	37.4389	21.3468	28.3384	10.7978	14.0754
ENSSSAG00000067727	ENSSSAG00000067727	14.5913	19.936	24.8503	37.0331	25.1528	28.8987	12.375	18.1321
ENSSSAG00000047422	rpl29	17.7937	19.1297	21.4863	35.7228	24.5553	30.2285	13.3142	16.852
ENSSSAG00000065629	sparc	17.9503	29.7954	24.0004	34.3491	19.5242	37.0493	22.1058	37.4075
ENSSSAG00000100294	ENSSSAG00000100294	16.767	20.0914	23.6048	34.1408	25.0408	28.9796	13.172	17.4443
ENSSSAG00000019566	rps26	14.6838	18.3964	21.6233	32.4228	24.3213	29.741	12.1308	15.5385
ENSSSAG00000075108	SELENOP	0.217739	0.411899	1.8706	31.4693	0.794708	0.369027	0.752178	1.31427
ENSSSAG00000008668	RPL27A	14.0715	18.7749	22.6043	30.8659	22.3782	28.1168	10.9845	16.6187
ENSSSAG00000030457	ENSSSAG00000030457	3.29812	1.92343	8.67359	30.8214	7.12999	4.29006	0.353351	0.149844
ENSSSAG00000066776	rpl12	12.0345	17.8466	24.962	30.0246	21.8553	26.2047	12.2777	17.1899
ENSSSAG00000089347	ENSSSAG00000089347	13.0927	17.0617	21.6105	29.87	17.0253	27.2284	13.2918	14.7665
ENSSSAG00000064465	krt8	12.9631	5.90064	21.3085	29.15	15.8811	27.1706	21.4912	17.6669
ENSSSAG00000087677	CIRBP	15.1796	18.9837	21.2548	29.067	18.2621	34.7221	16.203	18.7833
ENSSSAG00000007692	ENSSSAG00000007692	10.8455	14.5588	21.2726	28.9902	19.404	23.0884	10.6593	15.634
ENSSSAG00000042831	ENSSSAG00000042831	12.0367	16.1756	20.7153	28.8634	19.8123	23.3378	10.127	13.4064
ENSSSAG00000098459	rpl31	10.766	14.2166	19.9465	28.7	18.0108	21.3116	9.5743	11.9338
ENSSSAG00000062741	rps14	12.2126	15.6014	21.5195	28.5839	20.8451	24.8093	11.2232	14.4844
ENSSSAG00000061468	ENSSSAG00000061468	9.48668	15.2709	18.4782	28.5306	19.5174	23.0498	9.79014	13.1395
ENSSSAG00000009857	rl23	12.7555	17.568	20.4041	27.46	21.1752	26.6804	10.3755	14.3522
ENSSSAG00000010392	rps19	9.88157	13.5316	15.3073	26.9701	16.6303	21.4462	7.60048	13.1947
ENSSSAG00000064642	ENSSSAG00000064642	8.48444	13.0924	16.6338	26.9293	16.2118	19.6656	8.66404	11.0871
ENSSSAG00000074553	RS24	11.1353	14.7534	17.7733	26.5424	19.2902	20.5719	10.1001	12.8664
ENSSSAG00000071322	ENSSSAG00000071322	13.0671	16.8906	18.15	26.4228	20.124	24.3197	10.1222	13.2987
ENSSSAG00000072044	rps28	10.1319	13.0805	19.0028	26.2839	17.2775	21.5014	9.18504	12.9153
ENSSSAG00000078018	RPS25	15.3561	20.5145	18.9785	25.7373	22.0092	27.8697	10.5067	13.7547
ENSSSAG00000026076	ENSSSAG00000026076	8.7865	11.0839	15.4253	25.5869	14.4146	17.9973	8.40382	13.5151
ENSSSAG00000049191	hspa8	12.9663	16.6901	19.8454	25.3703	14.6834	24.3079	8.7398	13.1294
ENSSSAG00000001506	ENSSSAG00000001506	8.45864	11.1224	15.4191	25.3191	15.5854	18.0358	7.0279	10.0146
ENSSSAG00000008822	rpl13a	11.7012	15.3947	18.5471	24.8455	17.9756	23.9515	10.4888	14.3029
ENSSSAG00000116338	upf3b	8.41017	11.0279	13.0621	24.8416	12.809	17.2232	6.24405	8.98062
ENSSSAG00000013807	ENSSSAG00000013807	6.96306	9.15347	12.5163	24.793	10.7686	15.7746	6.79332	8.29853
ENSSSAG00000018086	RPL10A	9.43889	14.3102	21.1731	24.7397	15.1578	18.3818	9.55376	11.9705
ENSSSAG00000008596	rl4a	10.8272	17.0189	21.5652	24.6713	20.3195	22.9841	9.10198	13.4348
ENSSSAG00000075399	RPL35	9.21818	10.5191	14.8064	23.9791	14.1378	17.875	9.64483	10.7745
ENSSSAG00000046508	ENSSSAG00000046508	10.1011	11.0032	15.2918	23.5279	12.2571	18.3363	7.38949	10.7418
ENSSSAG00000107879	rplp2	8.45081	11.7675	15.8216	23.4448	13.609	17.826	8.20864	12.7798
ENSSSAG00000050319	ENSSSAG00000050319	13.1316	15.9477	15.6391	22.7628	16.6358	25.448	9.70564	16.0126
ENSSSAG00000079373	rpl8	11.8427	16.7267	19.9917	22.1256	18.5039	26.0351	9.75398	12.8828
ENSSSAG00000107836	ENSSSAG00000107836	9.40836	12.1949	17.3201	21.9784	15.2276	20.9781	8.76263	11.0473
ENSSSAG00000078329	ENSSSAG00000078329	16.6089	15.8749	17.3212	21.9532	19.3523	27.5605	11.4712	13.162
ENSSSAG00000049940	ENSSSAG00000049940	9.83422	13.1001	18.2642	21.7726	15.5675	19.9265	8.80211	12.2996
ENSSSAG00000100974	rps12	7.2184	12.4804	17.3955	21.7125	16.2349	16.2997	6.75702	9.08185
ENSSSAG00000078619	ENSSSAG00000078619	8.26224	10.1887	13.0716	21.307	11.4518	17.464	6.85899	9.35096
ENSSSAG00000020979	lum	10.3899	18.9187	13.4781	21.2904	12.4361	24.1705	5.47234	10.7448
ENSSSAG00000052194	rps12	8.82376	11.5407	13.9836	21.1058	13.4196	19.5129	7.16654	9.56676
ENSSSAG00000114272	ENSSSAG00000114272	9.12212	11.8017	14.7021	20.9745	11.9859	19.8137	7.73535	10.2748
ENSSSAG00000054819	rpl10	10.6857	12.6166	14.8505	20.8775	14.5031	20.8649	9.47156	12.2654
ENSSSAG00000005944	ENSSSAG00000005944	10.0883	14.2843	15.3409	20.8305	12.7621	18.4163	9.63619	10.6069
ENSSSAG00000119924	rs15	8.89429	11.9523	12.39	20.6255	13.4863	21.6135	7.72236	10.2963
ENSSSAG00000071589	rpl35a	11.2708	12.8301	16.0489	20.4265	13.4781	25.8312	7.99543	11.6562
ENSSSAG00000075425	ENSSSAG00000075425	5.54281	7.09359	8.55892	20.4038	8.70065	11.3984	5.04132	6.80881
ENSSSAG00000003215	rpl37	8.34345	12.692	14.9838	20.3735	13.6833	17.5473	7.71321	10.4111
ENSSSAG00000056402	ENSSSAG00000056402	7.56694	9.5294	11.8503	20.2707	12.819	14.6259	7.24087	8.20341
ENSSSAG00000074883	ENSSSAG00000074883	9.02456	12.3295	14.1498	20.0233	13.366	17.7473	8.76079	10.578
ENSSSAG00000045463	rpl26	8.0833	12.0525	16.3289	19.5797	14.986	17.0994	6.90142	10.1552
ENSSSAG00000063156	ENSSSAG00000063156	9.44078	13.3531	14.9186	19.4814	13.0365	18.8815	7.52646	11.9689
ENSSSAG00000116649	ENSSSAG00000116649	14.1724	18.9308	11.238	19.4437	11.5761	28.4977	8.15303	18.3605
ENSSSAG00000109590	ENSSSAG00000109590	10.5059	15.6889	15.0298	19.4382	14.7675	21.9273	7.83606	12.9641
ENSSSAG00000080562	ENSSSAG00000080562	8.93513	12.7624	16.3842	19.3751	14.7323	18.8472	7.97432	10.1531
ENSSSAG00000063055	ENSSSAG00000063055	10.9051	13.3503	14.9473	19.291	14.6432	21.136	9.04884	11.2609
ENSSSAG00000003049	rps19	6.83918	9.75719	11.5	19.2559	12.1342	15.363	5.49248	8.17685
ENSSSAG00000049739	ENSSSAG00000049739	6.84797	9.29592	11.8924	19.2074	10.5344	13.2714	6.06704	8.73914
ENSSSAG00000066907	ENSSSAG00000066907	5.58823	7.18197	9.07042	19.1745	8.06778	10.1682	4.24017	6.68463
ENSSSAG00000048938	ENSSSAG00000048938	7.6384	10.0025	13.8841	19.0974	11.3974	16.2645	7.19329	9.17233
ENSSSAG00000102507	ENSSSAG00000102507	15.6526	9.0404	29.8016	19.0575	7.85222	25.5278	22.3037	41.7133
ENSSSAG00000009468	rpl21	9.34272	13.0549	17.5873	18.9326	15.0417	18.9996	8.9374	11.2393
ENSSSAG00000048424	krt15	8.13716	3.8664	8.42363	18.6586	11.1559	18.0431	8.02919	8.10814
ENSSSAG00000024307	ENSSSAG00000024307	7.17712	8.91353	10.5561	18.5755	12.1452	14.9962	6.31889	10.1949
ENSSSAG00000067773	rpsa	5.84696	7.61937	9.72124	18.4676	7.20696	11.6908	3.84661	5.30502
ENSSSAG00000054475	RPL7	12.2457	14.713	18.5939	18.4266	14.8016	26.0395	9.60457	11.8116
ENSSSAG00000072189	RPL35	8.58565	9.87586	13.7846	18.3124	12.8856	19.2913	8.00952	9.71065
ENSSSAG00000003176	rpl13a	8.89339	11.3083	13.0258	18.3114	13.4228	17.6761	7.06795	9.73877
ENSSSAG00000049977	ENSSSAG00000049977	8.95324	13.2551	15.0865	18.2958	12.8998	15.7081	8.50249	9.33443
ENSSSAG00000006134	ENSSSAG00000006134	7.39737	10.6325	10.6619	18.2871	12.3808	13.3607	6.03518	8.35604
ENSSSAG00000066580	ENSSSAG00000066580	7.89353	10.3443	12.6013	18.2435	13.3028	17.7865	5.91512	8.02651
ENSSSAG00000003697	rpl38	8.59828	12.272	14.5361	17.8842	9.79013	15.3464	6.26693	9.73654
ENSSSAG00000043043	rs4	5.3049	7.52482	9.29094	17.4453	7.55489	10.758	5.34013	5.68103
ENSSSAG00000078865	rpl11	7.49611	10.5324	14.6721	17.3758	12.2046	18.1199	7.48149	8.88606
ENSSSAG00000005928	ENSSSAG00000005928	1.63573	3.94641	12.6902	17.3729	4.00254	4.45289	5.79764	11.4215
ENSSSAG00000073308	ENSSSAG00000073308	8.04679	10.398	11.6639	17.347	12.9468	17.5587	6.59577	9.21023
ENSSSAG00000007965	rps27.2	7.50481	10.3361	11.2262	17.2636	12.1047	13.5512	6.19414	8.28495
ENSSSAG00000065477	rps29	8.59417	9.17887	11.7619	17.1497	7.95113	14.4509	7.74327	10.0711
ENSSSAG00000081086	ENSSSAG00000081086	8.89476	12.9415	14.9083	17.0942	14.421	22.2705	6.00072	10.9816
ENSSSAG00000070973	ENSSSAG00000070973	9.53918	12.8096	14.4621	17.0479	15.7698	19.2052	6.91096	9.02967
ENSSSAG00000092865	ENSSSAG00000092865	5.5605	12.3103	37.5374	16.9066	10.2965	11.7121	1.90529	3.02307
ENSSSAG00000045065	HBB1	0.368169	17.7864	5.15782	16.8326	0.42227	2.00917	1.18524	4.77222
ENSSSAG00000069593	RPS3A	10.3896	9.60765	13.1605	16.7869	13.9545	17.0933	6.48738	9.77931
ENSSSAG00000032246	rpl9	4.44061	8.52154	11.7245	16.6992	12.7306	11.9813	5.21537	5.33917
ENSSSAG00000087271	rpl32	5.17324	7.42525	8.3267	16.5622	7.33451	12.0748	4.05719	7.24855
ENSSSAG00000072884	ENSSSAG00000072884	5.06279	6.20238	10.4747	16.5245	7.81451	10.2262	5.2593	8.49306
ENSSSAG00000051583	rps13	5.73253	7.10597	9.58731	16.5178	9.62362	12.556	5.55253	6.62179
ENSSSAG00000066906	ENSSSAG00000066906	7.45856	9.29359	14.2595	16.4992	11.886	14.9132	6.91627	10.693
ENSSSAG00000053970	RS24	6.62925	9.15509	11.8893	16.4079	11.8301	14.6378	5.61122	8.4467
ENSSSAG00000018627	ENSSSAG00000018627	10.6991	9.88428	12.8171	16.3389	10.6917	20.4367	6.84683	8.83907
ENSSSAG00000064317	ENSSSAG00000064317	8.15606	9.23214	12.3846	16.285	12.1089	13.6636	5.9723	8.88772
ENSSSAG00000103564	ENSSSAG00000103564	7.00025	9.55775	11.5752	16.1754	10.1947	14.3237	6.38117	7.94989
ENSSSAG00000074172	rps10	10.1365	9.81368	11.6553	16.0401	11.8439	16.4989	5.82004	8.74775
ENSSSAG00000008104	postna	8.03978	16.449	10.4107	16.0377	13.6139	14.4732	1.13085	1.27381
ENSSSAG00000071185	ENSSSAG00000071185	7.21291	9.08394	10.6389	15.9892	9.56891	14.3399	5.46022	8.08088
ENSSSAG00000067729	ENSSSAG00000067729	4.59677	5.47478	6.59483	15.9746	7.717	7.71768	3.90263	5.50482
ENSSSAG00000087314	ENSSSAG00000087314	6.08826	14.9317	26.3204	15.7023	26.1145	14.7766	25.4526	9.2272
ENSSSAG00000119270	ENSSSAG00000119270	4.65255	8.03299	10.1742	15.4567	10.0409	9.31713	5.31194	6.13181
ENSSSAG00000109848	ENSSSAG00000109848	6.26832	1.45657	1.12078	15.3953	10.1323	13.0257	5.83372	1.10227
ENSSSAG00000068449	RPL24	6.90137	9.86644	13.4348	15.3791	10.2858	14.2265	5.71587	8.72543
ENSSSAG00000076707	rl26	6.6225	7.94641	10.5059	15.3402	11.2853	13.193	5.19008	7.25729
ENSSSAG00000077632	rpl8	7.11245	10.1695	13.0297	15.3271	11.792	15.8777	6.80101	8.27335
ENSSSAG00000082318	ENSSSAG00000082318	8.06642	10.0756	8.392	15.3132	10.0461	15.4928	6.07232	8.49093
ENSSSAG00000042048	ENSSSAG00000042048	6.34243	7.39666	9.09569	15.2412	7.97965	15.2266	4.86614	5.80683
ENSSSAG00000008630	ENSSSAG00000008630	6.70651	10.2844	13.9165	15.1932	11.4248	15.2058	5.84123	7.83734
ENSSSAG00000050190	ENSSSAG00000050190	7.06142	8.49721	10.0691	14.6711	8.66659	13.0742	6.08492	8.0243
ENSSSAG00000069798	ENSSSAG00000069798	3.39449	4.93275	7.00067	14.5878	5.88389	7.29645	3.69853	4.86702
ENSSSAG00000006178	ENSSSAG00000006178	6.66234	8.56267	10.1384	14.5641	11.0246	12.7653	5.54043	8.13571
ENSSSAG00000071376	PRPS2	6.44112	9.2248	11.757	14.5477	10.53	14.4393	10.5561	14.3699
ENSSSAG00000120722	rpl27	5.26436	7.50896	10.5941	14.5101	9.86051	12.1545	5.03487	6.82054
ENSSSAG00000063001	rpl11	5.67669	7.38612	11.3869	14.3933	8.38338	10.6367	4.6528	6.86767
ENSSSAG00000061643	ENSSSAG00000061643	9.1086	7.45261	10.9609	14.3383	8.0619	16.1458	6.33124	12.473
ENSSSAG00000109892	ENSSSAG00000109892	4.87031	6.51036	7.50722	14.1177	7.52856	16.044	3.99959	4.77966
ENSSSAG00000090097	ENSSSAG00000090097	10.9425	6.43982	20.4539	14.0769	5.42067	20.4802	19.3766	32.607
ENSSSAG00000050385	ppia1	8.41088	10.5775	12.6366	14.0434	9.68574	20.1462	8.34865	10.8787
ENSSSAG00000049829	ENSSSAG00000049829	5.59881	8.4099	11.5198	13.8311	9.67788	12.9617	5.29481	7.32487
ENSSSAG00000043962	postnb	1.84289	5.1558	13.8209	13.7998	2.77061	4.36692	15.8474	22.644
ENSSSAG00000056485	rps21	5.07875	6.84091	9.08328	13.7937	7.84642	11.175	4.83447	6.27258
ENSSSAG00000073777	ENSSSAG00000073777	7.82157	9.53834	11.1145	13.694	11.2277	14.5914	6.87022	10.1914
ENSSSAG00000107958	ENSSSAG00000107958	5.66517	7.08307	8.50357	13.6938	9.45444	11.1504	4.67392	6.04194
ENSSSAG00000067926	rpl19	5.56451	4.88695	6.73066	13.6598	7.25029	9.40736	4.52428	5.94339
ENSSSAG00000071691	rpl13	6.73435	7.94966	10.2538	13.5255	10.417	14.2905	5.20791	6.97647
ENSSSAG00000057006	rpl31	5.82189	8.117	10.2031	13.1866	8.5675	11.3745	6.29474	7.73725
ENSSSAG00000091498	tmsb4x	2.92747	3.75965	6.51436	13.0389	5.13226	6.00366	5.17479	4.06005
ENSSSAG00000078245	ENSSSAG00000078245	5.43866	6.85267	8.64714	12.6896	7.68032	10.0184	4.08204	6.88238
ENSSSAG00000076201	rpl13	5.52227	8.15327	10.674	12.6046	9.90307	13.0045	4.82376	6.73643
ENSSSAG00000087471	ENSSSAG00000087471	0.166577	0.198727	0.311247	12.4058	0.14055	0.647031	0.335181	0.263845
ENSSSAG00000062970	ENSSSAG00000062970	0.476937	0.0405232	167.847	12.352	0.16205	0.0313286	52.1245	267.897	ENSSSAG00000064465
ENSSSAG00000007374	ybx1	5.92798	8.81675	12.5719	12.2874	8.80792	12.9342	4.20778	8.7724
ENSSSAG00000044737	HBA	0.384762	14.0905	3.98972	12.251	0.314271	0.90296	0.960162	3.2621
ENSSSAG00000105721	ENSSSAG00000105721	6.82506	4.66539	5.63801	12.2105	5.31834	6.31834	3.97111	5.66824
ENSSSAG00000066273	RPL35	4.81372	6.67707	9.17656	12.0843	7.8436	10.4325	4.02049	5.57775
ENSSSAG00000071927	ENSSSAG00000071927	8.62191	13.307	12.0885	12.067	10.357	18.259	8.52815	10.6563
ENSSSAG00000093728	ENSSSAG00000093728	5.15114	5.73969	7.04918	12.0485	8.46024	11.2121	3.97681	5.08004
ENSSSAG00000067593	ENSSSAG00000067593	8.03056	17.4532	13.4367	12.0235	11.7808	14.7959	4.11652	5.47417
ENSSSAG00000091055	ENSSSAG00000091055	3.29275	5.66784	6.75697	12.0225	4.22632	7.36416	2.47107	25.7331
ENSSSAG00000086102	ENSSSAG00000086102	3.83198	4.59943	8.76737	11.9272	7.01013	12.842	5.5627	6.0156
ENSSSAG00000042300	ENSSSAG00000042300	3.16699	5.21333	7.31726	11.848	6.60454	9.42967	4.95565	3.74703
ENSSSAG00000007561	ENSSSAG00000007561	5.20186	7.39548	8.61697	11.7809	9.24891	12.8778	4.86032	6.84917
ENSSSAG00000087439	ENSSSAG00000087439	0.26188	11.946	3.01417	11.7243	0.252131	1.12359	0.669141	2.86381
ENSSSAG00000103244	ackr4a	8.85841	24.2784	5.79288	11.7215	7.56197	18.9495	2.04749	3.61072
ENSSSAG00000031075	RPL5	7.02806	9.42607	11.7343	11.6956	9.7423	15.179	5.03702	6.76652
ENSSSAG00000044188	rl19	5.64869	5.79747	7.39922	11.5961	7.37767	11.4556	4.44667	6.41428
ENSSSAG00000059594	ENSSSAG00000059594	6.08896	7.8681	8.59109	11.5233	9.33719	11.4326	4.68005	6.7241
ENSSSAG00000056054	rpl15	4.97406	7.25098	9.63768	11.4651	7.94119	12.728	4.98478	6.97007
ENSSSAG00000103389	rps10	4.18825	5.75306	6.06564	11.4125	7.51554	9.34322	3.58027	4.33649
ENSSSAG00000008474	RPS2	7.16438	8.61002	10.4598	11.4119	8.4744	13.9558	3.83329	8.32375
ENSSSAG00000091158	ENSSSAG00000091158	5.55914	4.48653	16.9909	11.4021	4.58203	12.5135	10.1671	18.0979
ENSSSAG00000004292	RPS2	5.47035	9.42042	10.1764	11.3727	9.40402	13.1277	3.80562	8.6888
ENSSSAG00000063229	ENSSSAG00000063229	6.31478	8.83985	11.2515	11.367	8.59989	13.7467	4.82874	6.74651
ENSSSAG00000067854	col10a1b	2.24594	1.98129	3.74326	11.3645	0.851907	4.51663	0.167955	0.258609
ENSSSAG00000008702	RPL5	6.05055	9.17531	11.939	11.2858	10.0087	15.9533	4.97373	6.03296
ENSSSAG00000120849	S10I	8.9274	7.86595	7.14186	11.0818	8.28256	11.7918	7.00513	8.38509
ENSSSAG00000074245	k2c8	11.4298	24.1058	11.7559	11.078	13.551	26.3591	3.72273	8.88459
ENSSSAG00000076506	rps7	6.25706	8.59222	10.6512	11.0533	9.4719	17.4768	5.89309	9.02348
ENSSSAG00000121843	tmsb1	4.31505	3.67674	5.71303	11.0518	8.94831	8.85639	5.71522	4.20341
ENSSSAG00000055243	ENSSSAG00000055243	3.26453	5.22206	5.58582	10.9844	5.88561	6.27584	2.9696	3.95316
ENSSSAG00000060203	rpl21	5.8535	6.84024	8.65098	10.7369	7.7427	11.6154	4.96356	6.93501
ENSSSAG00000067529	rps4x	5.73223	7.09379	9.30163	10.6621	8.19735	12.5246	4.74096	6.10704
ENSSSAG00000069022	ENSSSAG00000069022	4.0035	4.96769	6.98033	10.5926	6.12905	7.58914	3.23172	5.19658
ENSSSAG00000118024	RL31	3.58045	4.37896	6.90338	10.5537	4.84897	7.40199	3.10042	4.64096
ENSSSAG00000068011	tmsb1	1.69587	1.3381	2.7343	10.5426	4.29535	3.81273	2.95063	1.84296
ENSSSAG00000055680	rpl15	5.08928	6.75893	9.06753	10.3753	7.17931	10.5562	5.03098	6.50635
ENSSSAG00000044010	RL7	5.24658	7.67489	10.0599	10.3278	8.00836	13.2712	4.91099	7.35675
ENSSSAG00000046058	rpl6	4.93556	7.93509	9.09684	10.3162	7.8855	12.3765	3.98947	6.44632
ENSSSAG00000052007	RPS3A	2.2669	5.26511	6.28215	10.1736	8.55157	8.04898	3.3492	3.69541
ENSSSAG00000002140	rpl18	4.1505	4.96921	6.37132	10.1282	6.77692	8.44945	3.3105	4.70246
ENSSSAG00000046982	ENSSSAG00000046982	1.04231	0.0203438	88.069	10.0691	0.0397054	0.00865664	26.5531	117.735	ENSSSAG00000048424
ENSSSAG00000045683	ENSSSAG00000045683	5.3321	7.92176	9.96904	10.0166	7.97373	12.3972	4.38572	6.03644
ENSSSAG00000115609	ENSSSAG00000115609	4.91488	6.78051	7.54451	9.94821	8.67693	9.7738	3.92145	5.21541
ENSSSAG00000071292	rpsa	4.96211	6.2849	7.29211	9.77742	7.1799	12.6527	3.80636	4.82701
ENSSSAG00000120281	apoeb	2.94855	2.44124	4.85538	9.72343	6.89328	6.03553	6.82992	6.37242
ENSSSAG00000007973	ENSSSAG00000007973	1.14494	2.80533	4.7951	9.4831	1.55993	2.89689	1.41919	1.90367
ENSSSAG00000057229	ef-1g	6.41054	7.96791	10.267	9.45172	7.96692	14.5587	3.58121	4.88962
ENSSSAG00000057842	ENSSSAG00000057842	5.51435	7.26998	8.24192	9.3881	7.5114	13.45	4.39733	6.43653
ENSSSAG00000099859	ENSSSAG00000099859	4.11782	7.08044	7.42923	9.25624	8.34003	9.9322	5.2227	11.3061
ENSSSAG00000015449	rs17	4.26615	4.84552	7.2004	9.22575	5.32166	8.88034	3.68704	4.9897
ENSSSAG00000007849	ENSSSAG00000007849	0.347265	0.82713	0.887435	9.01525	0.661242	0.724656	0.262925	0.490914
ENSSSAG00000039626	ENSSSAG00000039626	5.11325	4.67142	7.33314	8.97218	4.32097	10.9676	3.90451	6.23704
ENSSSAG00000039806	ENSSSAG00000039806	4.92932	5.64848	7.2216	8.87253	6.98022	10.4901	4.3585	6.31062
ENSSSAG00000116626	rpl9	3.25841	4.28506	6.07162	8.69196	5.14267	6.65231	2.26043	3.39395
ENSSSAG00000085443	apoeb	2.71365	1.87019	3.93898	8.44814	6.88039	5.94991	4.50334	4.53609
ENSSSAG00000046371	rpl6	5.01541	7.80893	9.80192	8.39878	7.02654	12.9009	4.17763	5.5306
ENSSSAG00000105782	PTMA	2.87382	3.97708	6.31025	8.26917	4.78101	5.33941	4.47445	6.47407
ENSSSAG00000079384	col5a1	8.49233	15.7116	9.51516	8.18685	8.81869	15.0664	3.16468	5.22071
ENSSSAG00000069374	clu	0.102072	0.239814	0.267009	8.15826	0.227307	0.382864	0.164979	0.180842
ENSSSAG00000048372	ENSSSAG00000048372	3.31412	8.02462	2.95249	7.99469	4.95977	10.1524	4.01915	5.90078
ENSSSAG00000105376	ENSSSAG00000105376	3.47878	4.02837	5.36246	7.69287	3.88272	6.85237	2.93569	3.71417
ENSSSAG00000040057	hsp90ab1	6.92019	9.42903	11.0701	7.68842	9.04698	16.876	5.21039	8.37838
ENSSSAG00000009542	nme1	0.793309	1.69443	3.01139	7.64252	1.27052	2.13271	0.82102	35.1503
ENSSSAG00000051618	ENSSSAG00000051618	3.43523	4.33154	5.73386	7.62521	5.8074	6.70826	2.38547	3.15662
ENSSSAG00000121802	dcn	4.11631	8.87878	5.73197	7.58241	5.67084	9.02808	1.91398	2.51222
ENSSSAG00000118630	s100a10a	2.71575	5.06354	3.10924	7.53263	4.11688	5.44661	2.16735	3.65234
ENSSSAG00000081640	ENSSSAG00000081640	0.140207	0.220777	0.0906791	7.48172	0.168241	0.291685	0.113587	0.175595
ENSSSAG00000088405	PTX3	3.23715	12.2008	19.534	7.45985	3.24267	6.26439	0.0677077	0.226826
ENSSSAG00000007510	ENSSSAG00000007510	3.88294	5.84372	6.26765	7.45945	6.19954	10.2959	3.03993	4.58961
ENSSSAG00000006614	ENSSSAG00000006614	5.32499	5.45997	7.38139	7.40135	6.8787	7.73899	2.66932	4.35657
ENSSSAG00000077735	uba52	1.04372	1.51887	1.73988	7.30368	1.79741	2.22026	0.733701	1.20096
ENSSSAG00000107409	ttyh2	4.37911	3.14627	3.34717	7.21364	2.70327	6.10069	2.3269	2.87308
ENSSSAG00000080922	RPL10A	3.41738	5.32246	5.96598	7.18177	6.79186	7.67737	2.91192	3.67295
ENSSSAG00000116103	ENSSSAG00000116103	5.10868	6.70199	7.45972	7.16229	5.8002	9.84593	3.8208	5.16826
ENSSSAG00000007721	rbp4	9.26705	16.9864	15.8654	7.06369	9.8553	18.6983	38.3063	44.5312
ENSSSAG00000065233	ENSSSAG00000065233	0.168708	7.38728	2.04809	7.03927	0.174434	0.561935	0.472502	2.08609
ENSSSAG00000065014	ENSSSAG00000065014	3.45879	4.70342	6.50213	7.0252	5.62161	6.74728	3.22786	3.98001
ENSSSAG00000091373	ENSSSAG00000091373	1.62835	3.00529	5.01211	6.89992	3.77458	3.52446	3.21549	2.68325
ENSSSAG00000000556	CIRBP	2.7913	3.84143	4.99349	6.87576	3.19548	6.14132	2.98828	3.08571
ENSSSAG00000081334	arpc3	1.03064	1.11392	1.52827	6.86825	1.12075	2.51652	0.964949	1.11603
ENSSSAG00000048536	ENSSSAG00000048536	0.314025	10.2233	2.91357	6.7842	0.154257	0.518253	0.703618	3.21247
ENSSSAG00000041248	ENSSSAG00000041248	2.98676	3.97639	6.02916	6.67437	4.22176	5.88116	2.86164	3.33964
ENSSSAG00000079825	rpl22l1	3.28651	3.91975	5.06413	6.67426	4.78777	6.7798	2.12713	3.58895
ENSSSAG00000071455	ENSSSAG00000071455	1.53502	2.20927	3.30858	6.64935	2.50554	3.1164	2.20992	2.86376
ENSSSAG00000020386	pgs2	3.02059	6.71873	5.50932	6.64136	4.44237	7.01379	1.3915	2.37438
ENSSSAG00000100678	ENSSSAG00000100678	0	0	1.16981	6.53044	0.00232798	0.000874204	0.00158806	1.9282
ENSSSAG00000105878	MDK	2.34084	3.65683	4.3899	6.52737	3.06043	4.7635	0.253538	0.520127
ENSSSAG00000080819	ENSSSAG00000080819	2.9322	5.84493	5.51343	6.50348	3.55186	7.11248	2.57226	4.83545
ENSSSAG00000002699	ENSSSAG00000002699	4.73071	5.49137	5.29958	6.45294	5.13105	10.5776	3.78974	4.81107
ENSSSAG00000073768	RPL22	2.32861	2.97347	4.21119	6.41709	4.1623	4.41305	2.04237	2.99326
ENSSSAG00000093733	ENSSSAG00000093733	5.82565	3.75713	8.8787	6.30193	5.79179	8.08713	3.06157	3.32634
ENSSSAG00000082932	ENSSSAG00000082932	2.97798	5.02587	8.08378	6.22739	3.49905	5.73537	9.56753	7.83247
ENSSSAG00000110723	ENSSSAG00000110723	7.49644	2.97108	4.09209	6.22266	2.16766	5.33626	3.80939	4.52701
ENSSSAG00000064058	ybx1	3.25417	4.19614	6.98704	6.20601	4.93726	7.67888	2.7534	4.85674
ENSSSAG00000056480	DDX21	5.2533	6.05395	7.28415	6.20121	6.26938	11.2938	3.35027	5.4515
ENSSSAG00000065852	ENSSSAG00000065852	2.89644	3.75092	4.80063	6.13592	4.29754	6.39479	2.58972	3.18398
ENSSSAG00000109945	ENSSSAG00000109945	3.10742	4.52549	4.88285	6.10859	4.46073	9.40247	3.15357	4.13211
ENSSSAG00000046731	ENSSSAG00000046731	2.17737	3.33836	4.88863	6.05734	4.35792	5.28258	1.85383	2.68981
ENSSSAG00000063475	ENSSSAG00000063475	2.67072	3.582	3.6395	6.04027	4.03225	5.27109	1.99862	2.84901
ENSSSAG00000064063	ppib	2.54084	3.71705	3.66255	6.0313	2.63471	5.52779	1.57537	2.93471
ENSSSAG00000079856	prelp	2.56691	5.83009	5.73263	6.01421	4.42894	5.40231	1.85547	2.88553
ENSSSAG00000068594	ENSSSAG00000068594	0.540332	0.157217	1.86984	6.00617	2.51616	1.91846	1.56568	1.13068
ENSSSAG00000118175	ENSSSAG00000118175	1.45785	2.22275	3.66203	5.99429	2.90349	3.60872	0.242164	0.401267
ENSSSAG00000098962	ENSSSAG00000098962	1.49015	1.03606	1.66535	5.98529	2.34113	3.54718	3.49008	2.42858
ENSSSAG00000010615	mcl1b	0.530953	1.28082	0.706289	5.93941	0.863402	1.25129	0.674348	1.52134
ENSSSAG00000006077	ENSSSAG00000006077	1.3575	1.75016	2.04977	5.90141	2.23999	2.85901	1.15133	1.59781
ENSSSAG00000062385	rbp4	0.443974	1.3344	4.97201	5.87519	5.59299	1.42083	1.98161	2.17923
ENSSSAG00000064168	gtpbp4	0.585525	0.9303	0.945305	5.83447	0.836623	1.21998	0.527631	0.731654
ENSSSAG00000000689	btf3	3.0709	3.82867	4.4707	5.79867	4.61641	5.7444	2.39647	3.54245
ENSSSAG00000042143	ENSSSAG00000042143	1.35604	7.43534	0.554976	5.77412	0.5379	3.91864	0.641684	0.395507
ENSSSAG00000073558	rrbp1	0.477294	0.731744	0.636831	5.69822	0.619584	0.789743	0.322915	0.249317
ENSSSAG00000078842	ENSSSAG00000078842	1.23494	2.1366	3.07226	5.6952	3.85936	2.81616	1.78907	3.35478
ENSSSAG00000068572	ognb	3.50779	5.59623	4.4728	5.68698	2.85694	8.51386	0.0137459	0.0534267
ENSSSAG00000040681	ENSSSAG00000040681	3.17626	4.2578	5.07514	5.6803	4.18365	7.45999	2.77419	3.14031
ENSSSAG00000055259	tnni2a.1	0	0	0.297549	5.6325	0	0	0	0.0187563
ENSSSAG00000041271	COF2	2.06564	2.29187	3.82946	5.62726	3.76786	5.46851	3.11006	2.96503
ENSSSAG00000085774	CNN2	0.61164	2.27112	0.395231	5.61325	0.528827	1.6799	0.431464	0.578623
ENSSSAG00000040563	desma	0.00265045	0.00742149	0.156002	5.60718	0.0113432	0.00407516	0.0102501	0.864341
ENSSSAG00000099182	ENSSSAG00000099182	0.187966	0.121494	3.85959	5.60073	0.0978199	0.140604	1.39827	2.49257
ENSSSAG00000057875	fbn2b	1.10944	1.77632	0.620899	5.58275	0.484677	2.06872	0.229381	0.192159
ENSSSAG00000082968	ENSSSAG00000082968	2.44023	3.27031	4.12212	5.56862	3.91656	5.52376	1.98071	2.99483
ENSSSAG00000119824	col6a1	2.56936	8.63174	4.76432	5.5652	4.54885	12.8222	1.24297	1.63133
ENSSSAG00000109472	ENSSSAG00000109472	3.4064	5.43989	5.84577	5.52908	3.36344	7.88823	2.62403	3.85895
ENSSSAG00000044707	nop53	0.328203	0.581716	0.387006	5.27094	0.308524	0.881704	0.187254	0.365987
ENSSSAG00000043570	DDX5	0.314931	0.420545	0.25293	5.25744	0.307818	0.704328	0.184786	0.207606
ENSSSAG00000047363	mmp2	2.19977	4.94751	2.79842	5.21708	2.81138	5.57037	1.58533	1.80052
ENSSSAG00000117050	prkar1ab	0.263062	0.539008	0.300515	5.16498	0.383397	0.624291	0.201986	0.289213
ENSSSAG00000071582	anxa1a	2.73975	6.33548	5.81854	5.16397	3.83467	6.98458	2.1338	3.66749
ENSSSAG00000051749	krt15	0.527049	2.47527	5.29897	5.14337	3.86752	3.1448	2.12168	2.61356
ENSSSAG00000042995	ENSSSAG00000042995	0.146369	0.213379	0.189945	5.13101	0.112288	0.287359	0.0795682	0.160121
ENSSSAG00000103747	ENSSSAG00000103747	0.169297	5.26562	1.28406	5.13014	0.0984517	0.37131	0.327251	1.69695
ENSSSAG00000097612	ENSSSAG00000097612	0.103595	0.0999093	0.135617	5.10856	0.0841512	0.197053	0.12145	0.118228
ENSSSAG00000062736	ENSSSAG00000062736	1.32298	1.88203	3.14628	5.10499	2.87628	3.37025	2.93399	4.708
ENSSSAG00000115365	ENSSSAG00000115365	0.226773	0.212423	0.146779	5.07614	0.139371	0.376129	0.185006	0.520597
ENSSSAG00000061234	ENSSSAG00000061234	0.193564	5.93639	2.02747	5.07097	0.117694	0.5332	0.335657	1.7736
ENSSSAG00000057152	ENSSSAG00000057152	0.662321	0.973365	0.904819	5.06898	0.83954	1.34378	0.565364	0.475412
ENSSSAG00000046969	gpx7	0.0617543	0.089557	0.0828487	5.05594	0.0655044	0.127648	0.0265357	0.0360562
ENSSSAG00000006812	atp5mea	1.96056	2.40284	3.2097	5.02476	2.69175	3.70887	1.55021	13.2702
ENSSSAG00000113207	HEBP2	2.11775	3.86346	6.05523	5.00342	1.85305	4.54854	0.978348	0.93564
ENSSSAG00000068444	mmp2	3.23398	5.96365	4.96328	4.98307	4.0789	6.60547	2.11385	1.87383
ENSSSAG00000005415	ENSSSAG00000005415	1.57579	1.04982	1.64821	4.97621	4.864	2.15164	1.40845	1.05619
ENSSSAG00000006701	ENSSSAG00000006701	1.11244	1.67778	1.58862	4.96079	1.2503	2.3989	0.921366	1.37705
ENSSSAG00000071019	galnt12	0.0425844	0.0601306	0.0481027	4.95217	0.0407039	0.0508392	0.0322092	0.064097
ENSSSAG00000060269	retreg2	0.00640531	0.0113107	0.0223732	4.91821	0.0213691	0.0214699	0.00996303	0.0223759
ENSSSAG00000053014	ENSSSAG00000053014	2.49578	3.45466	4.76049	4.9042	2.97124	4.13325	3.26094	3.92697
ENSSSAG00000068268	nup93	0.526069	0.845307	1.1187	4.87711	1.20548	1.71953	0.864161	1.56795
ENSSSAG00000078717	ENSSSAG00000078717	1.77838	2.16005	2.6972	4.86023	3.70623	3.62752	2.19348	1.31301
ENSSSAG00000076478	col12a1b	8.60183	17.3085	2.7813	4.83753	2.52737	19.7118	0.198326	0.373637
ENSSSAG00000065916	ccl27a	1.24424	0.666999	2.95029	4.81347	2.77305	2.6047	3.43027	1.10054
ENSSSAG00000076605	crip1	2.6542	5.66925	2.61806	4.75605	3.61291	5.5951	2.23204	3.80272
ENSSSAG00000004421	s100v2	2.03676	2.72908	2.54929	4.70339	3.3656	4.52225	1.98849	2.09227
ENSSSAG00000048640	ENSSSAG00000048640	3.19808	5.468	2.84201	4.66767	3.60002	8.23531	1.96253	3.0334
ENSSSAG00000065991	ENSSSAG00000065991	2.31892	3.37577	4.18592	4.61717	4.09075	4.53987	2.13889	3.06923
ENSSSAG00000101220	aspn	0.652112	0.887195	3.0802	4.61406	0.509323	0.790373	0.102688	0.079402
ENSSSAG00000058507	eef1g	2.82425	3.19762	4.30736	4.51686	3.52529	5.23485	1.74128	2.67486
ENSSSAG00000070637	RPL22	2.02081	2.84681	3.66743	4.497	2.92291	3.98942	1.75943	2.5808
ENSSSAG00000069860	ENSSSAG00000069860	1.6512	2.87382	1.62038	4.46689	1.53713	4.57029	1.07928	1.55043
ENSSSAG00000062851	aqp1a.1	0.489512	1.08801	0.388049	4.45573	0.623435	0.890107	0.620858	1.08119
ENSSSAG00000042864	ENSSSAG00000042864	1.85814	3.09138	3.42589	4.39434	3.26204	4.25399	1.89376	2.53095
ENSSSAG00000102593	tagln	2.97209	8.91857	3.72292	4.39084	4.51398	7.1629	1.42454	3.01367
ENSSSAG00000055215	hdlbpa	4.1496	5.55939	6.14704	4.37773	3.7572	6.31905	3.51662	4.6213
ENSSSAG00000077309	catl1	2.70206	3.72147	3.18102	4.34407	4.70603	5.42618	3.07092	3.92033
ENSSSAG00000001220	GABT	0.103895	0.26453	0.117095	4.28866	0.212066	0.225027	0.0712137	0.0783759
ENSSSAG00000063855	ENSSSAG00000063855	5.52513	10.3342	1.98959	4.28051	5.00879	14.4003	2.87427	5.89042
ENSSSAG00000075734	CNEP1R1	0.0280615	0.048289	0.0198535	4.27444	0.0314359	0.123306	0.0357537	0.0255814
ENSSSAG00000064977	ENSSSAG00000064977	0.327025	1.9989	0.390606	4.22716	0.430899	0.825399	0.276689	0.305992
ENSSSAG00000112186	ENSSSAG00000112186	1.70388	5.16443	3.082	4.19823	2.60355	4.31295	0.979156	1.36507
ENSSSAG00000067234	anx11	0.843343	1.8792	1.06024	4.1762	1.03269	1.99916	0.794067	1.08026
ENSSSAG00000001120	ENSSSAG00000001120	1.56211	2.12385	3.13042	4.11604	2.93377	3.53905	1.35092	1.71891
ENSSSAG00000004774	ENSSSAG00000004774	2.0129	2.16343	3.38677	4.0578	2.63657	3.70025	1.31159	2.50188
ENSSSAG00000000156	acta1b	0.000851031	0.00131228	0.683264	3.9904	0.00383556	0.00623443	0.00417586	0.302062
ENSSSAG00000003446	sec61b	1.24846	2.19591	2.22864	3.98604	2.11716	3.93369	1.08095	1.72381
ENSSSAG00000015295	MDK	0.514076	0.789496	1.9342	3.97589	1.29039	1.15753	0.165904	0.167689
ENSSSAG00000097520	pah	0.58378	1.06909	2.75162	3.92576	1.4784	1.64199	0.556667	0.465734
ENSSSAG00000058186	ENSSSAG00000058186	1.43098	2.16603	2.55119	3.87644	2.98652	3.20971	1.24412	1.62327
ENSSSAG00000113145	ENSSSAG00000113145	3.52895	4.99597	2.77855	3.71924	2.45196	7.25254	1.1296	1.53008
ENSSSAG00000009241	ncl	3.24413	5.42594	4.69572	3.70249	3.66069	7.69144	2.75345	4.21434
ENSSSAG00000048547	TAGLN	4.20837	13.4918	5.92162	3.68119	5.74222	9.1119	1.39856	2.19193
ENSSSAG00000084507	ctsk	0.984518	1.83041	4.39245	3.68117	2.65204	2.24404	1.83854	1.97785
ENSSSAG00000081759	col5a2b	1.16365	0.598428	1.36811	3.6787	1.53017	1.32166	0.403746	0.5881
ENSSSAG00000103336	si:ch211-76l23.4	1.82438	1.86227	8.08463	3.65902	3.17076	3.04414	1.70615	2.53436
ENSSSAG00000100093	marcksl1a	0.359272	0.6301	0.783226	3.64838	0.609781	0.510266	0.516621	0.868458
ENSSSAG00000076584	ENSSSAG00000076584	0.457283	0.738563	2.59073	3.63146	0.628121	0.889804	0.808006	0.64184
ENSSSAG00000092462	ENSSSAG00000092462	1.83446	2.28112	2.91133	3.61272	2.59998	5.01014	1.50953	2.14968
ENSSSAG00000004300	ENSSSAG00000004300	0.920755	0.807267	1.85336	3.5661	1.58042	1.99445	1.18929	0.917247
ENSSSAG00000062181	ACTA1	0.0141597	0.00258732	1.22926	3.47141	0.0143678	0.0304908	0.0190646	0.102215
ENSSSAG00000081764	ENSSSAG00000081764	2.11887	3.09653	2.94444	3.45693	2.32837	3.55347	2.04146	3.49697
ENSSSAG00000050777	cox6c	1.20936	1.5622	1.49338	3.40454	1.82708	4.65882	0.930134	5.07869
ENSSSAG00000007690	ACTA1	0.00103723	0.00302346	0.723362	3.38686	0.00116802	0.00209786	0.776649	0.031336
ENSSSAG00000098125	ENSSSAG00000098125	2.34258	1.32674	5.16247	3.37429	1.14442	3.31038	4.94349	6.96915
ENSSSAG00000065595	ENSSSAG00000065595	1.10693	1.96928	2.56123	3.36346	2.52695	2.80768	1.00747	1.50466
ENSSSAG00000069505	btf3	1.68431	1.90978	2.51295	3.36266	2.53123	3.2304	1.40685	2.03952
ENSSSAG00000069320	reep5	2.03253	2.89759	2.54638	3.36039	2.47261	4.32532	1.41818	2.07183
ENSSSAG00000120859	ENSSSAG00000120859	0.0214232	0.0366058	0.0459583	3.336	0.0729527	0.0443505	0.0295196	0.0400453
ENSSSAG00000007959	ENSSSAG00000007959	0.810596	1.1947	0.748469	3.30894	0.701773	1.84126	0.424989	0.719095
ENSSSAG00000113886	nup93	0.851033	1.47062	2.49969	3.30337	2.04916	4.42478	2.40655	1.43011
ENSSSAG00000086440	ptrf	2.49719	3.74209	4.31741	3.26074	2.89466	5.07366	1.98227	3.85923
ENSSSAG00000068589	SLPI	0.394011	0.47853	0.467008	3.22701	0.441281	3.5237	0.0599196	0.0751666
ENSSSAG00000041793	FSTL1	4.57408	8.05344	3.0514	3.21814	5.98454	9.05494	1.69703	1.71241
ENSSSAG00000121853	ENSSSAG00000121853	0.622869	1.41405	1.38758	3.18057	3.63655	1.09621	0.806166	0.847077
ENSSSAG00000037585	col5a2a	2.35784	4.3875	3.65033	3.17821	3.4292	4.56478	0.997135	1.49793
ENSSSAG00000069078	tpm2	0.249287	0.313059	0.843752	3.14763	0.487722	0.512621	0.0613186	6.01172
ENSSSAG00000009467	ENSSSAG00000009467	0.996165	0.811077	1.13646	3.14073	2.05482	2.52671	1.01601	0.826401
ENSSSAG00000072903	COX7C	1.38265	1.50252	1.58435	3.13706	1.73582	2.67105	1.07866	4.93751
ENSSSAG00000069941	sgca	0.898679	1.60745	0.582028	3.12701	1.26763	2.46714	0.634879	1.65574
ENSSSAG00000103400	SODE	0.49343	0.729566	0.402777	3.12276	0.54116	0.908908	0.259252	0.520429
ENSSSAG00000100279	ENSSSAG00000100279	2.08418	2.02266	3.59482	3.12007	1.57395	2.66571	2.42527	4.30593
ENSSSAG00000113864	ENSSSAG00000113864	0.00223599	0.00131044	0.148635	3.10027	0.000160914	0.00302261	0.00425006	0
ENSSSAG00000049900	ENSSSAG00000049900	1.46568	5.68454	1.53667	3.09957	1.01832	4.43784	0.802977	1.36418
ENSSSAG00000000673	ENSSSAG00000000673	2.13269	2.54171	3.04583	3.09284	2.72734	3.7598	1.7788	2.00053
ENSSSAG00000051891	ENSSSAG00000051891	1.02722	1.47433	1.95038	3.08416	1.58101	2.66737	1.30917	2.1939
ENSSSAG00000000759	cst14b.1	0.325689	0.510417	0.801324	3.06737	0.74772	0.801618	0.503307	0.906927
ENSSSAG00000041817	dock7	0.053851	0.133429	0.0703926	3.06606	0.0761195	0.102292	0.0841766	0.102036
ENSSSAG00000045452	krt15	2.32234	2.47756	1.52251	3.04201	2.56136	6.07157	1.00034	1.28918
ENSSSAG00000043967	cd63	1.81741	3.62176	1.87558	3.03632	1.76491	4.21378	1.26641	1.58846
ENSSSAG00000004998	id1	0.31194	0.594267	0.375056	3.0267	0.779906	0.521301	0.291091	0.485902
ENSSSAG00000070611	ccdc18	1.73509	3.14395	2.64956	3.02303	2.67445	3.93671	1.69811	3.26349
ENSSSAG00000085618	ENSSSAG00000085618	0.782087	1.66461	2.34524	3.01583	1.65413	1.57593	1.00318	0.790718
ENSSSAG00000016215	ENSSSAG00000016215	1.56009	3.04652	3.37998	3.00409	1.86875	3.33865	1.50549	2.22324
ENSSSAG00000004303	ENSSSAG00000004303	1.68023	2.31563	1.60379	2.99662	1.98374	6.54434	1.78933	1.79401
ENSSSAG00000114888	OST4	1.11585	1.31894	1.29306	2.99166	1.46921	2.50698	0.714014	0.88532
ENSSSAG00000040303	ENSSSAG00000040303	1.95158	1.9836	1.52766	2.96223	2.67585	3.70982	1.48703	1.9358
ENSSSAG00000011852	capns1a	0.437302	0.721604	0.681242	2.95335	0.645646	0.903741	0.416599	0.646753
ENSSSAG00000063107	pcolcea	0.867694	1.36816	1.4526	2.94681	1.1921	2.02527	0.233183	0.410527
ENSSSAG00000043491	ENSSSAG00000043491	1.55237	0.803713	3.67692	2.94469	2.53647	4.60348	6.39404	3.33083
ENSSSAG00000003816	si:dkey-28b4.7	0.265897	0.328191	0.406903	2.92665	0.562804	0.770299	0.223348	0.369819
ENSSSAG00000010002	TNNT3	0	0.00180699	0.508568	2.92326	0.00205032	0.00327888	0	0.00250884
ENSSSAG00000105896	cssa15h14orf2	0.899474	1.60003	1.79467	2.90157	1.51616	1.91071	0.792096	6.66467
ENSSSAG00000112710	ENSSSAG00000112710	0.0109993	0.0139757	2.6721	2.86043	0.00318263	0.0235933	0.925064	1.91549
ENSSSAG00000118293	ppl	0.509994	0.778009	0.339055	2.83958	0.345114	1.34001	0.339733	0.53586
ENSSSAG00000055222	myl13	0	8.81211e-05	0.798298	2.83094	0.00293472	0	0.137129	19.8339
ENSSSAG00000111902	ENSSSAG00000111902	1.05232	1.20019	1.65054	2.82033	1.68852	2.41529	0.998954	1.64923
ENSSSAG00000004635	ENSSSAG00000004635	0.992562	1.2497	2.91179	2.81306	1.89209	2.90804	1.90803	1.3174
ENSSSAG00000064967	TPM4	0.140306	0.412067	0.917793	2.80151	0.34343	0.292325	0.112598	0.355791
ENSSSAG00000040199	MFAP2	0.410928	0.841121	1.57634	2.80092	1.24419	0.995734	0.209123	0.269314
ENSSSAG00000079662	eef2b	3.16857	5.22597	3.36631	2.79318	3.85464	7.74505	2.23147	3.43336
ENSSSAG00000088267	ENSSSAG00000088267	0.864601	1.67158	2.91338	2.78811	2.09532	1.83873	2.05105	1.77045
ENSSSAG00000032149	ift46	0.159626	0.250375	0.252316	2.78573	0.230828	0.287979	0.306963	0.173562
ENSSSAG00000053544	lygl2	0.96063	1.13696	1.94869	2.78467	1.84737	2.13208	1.87786	1.7186
ENSSSAG00000001412	ENSSSAG00000001412	1.41862	1.2266	1.59726	2.78112	2.13206	4.40511	2.15354	2.08691
ENSSSAG00000083124	ENSSSAG00000083124	1.23812	1.78268	1.5659	2.77679	1.75021	2.34627	0.893211	1.58371
ENSSSAG00000071298	ENSSSAG00000071298	0.103007	0.267506	0.14603	2.76336	0.160867	0.330677	0.0653009	0.132697
ENSSSAG00000070997	fkbp1aa	1.53999	2.79447	1.92889	2.70975	1.76373	2.89383	0.950263	1.84216
ENSSSAG00000065715	ENSSSAG00000065715	2.29467	3.41807	2.21249	2.70323	2.15595	4.37112	1.52821	1.96562
ENSSSAG00000007948	ENSSSAG00000007948	3.46132	6.40364	2.42369	2.70234	5.5845	5.68113	1.30284	1.42553
ENSSSAG00000108191	tes	0.11407	0.237811	0.137889	2.6986	0.132747	0.449543	0.101805	0.199122
ENSSSAG00000041327	gpnmb	0.00389037	0.0109759	2.54249	2.69761	0.0131555	0.015103	0.904017	1.35211
ENSSSAG00000006931	ppiab	1.29383	2.09692	2.55498	2.69674	1.97022	3.40821	2.13122	2.19526
ENSSSAG00000081074	ENSSSAG00000081074	0	0.000166459	0.670563	2.68228	0.000330285	0	0.000301574	0.00946417
ENSSSAG00000095264	hbaa2	0.0618207	2.36117	0.802127	2.65854	0.062405	0.1363	0.158224	0.777164
ENSSSAG00000092128	ENSSSAG00000092128	0.210065	1.5751	1.93618	2.65126	2.20272	1.02802	0.707342	0.49549
ENSSSAG00000087631	ecm1b	1.69821	3.57221	1.82953	2.63984	2.73397	5.36251	1.09553	1.02677
ENSSSAG00000041296	sel1l	0.13826	0.290395	0.180966	2.62932	0.199711	0.315739	0.114952	0.118067
ENSSSAG00000113806	ENSSSAG00000113806	1.03643	0.988928	1.46152	2.62504	2.0093	2.72307	1.8056	1.8633
ENSSSAG00000006180	ENSSSAG00000006180	0.312827	0.819934	0.557269	2.62116	0.803933	0.705911	0.484553	0.467143
ENSSSAG00000077846	cd99	2.14495	3.63469	2.31568	2.62106	2.66168	4.33969	1.3401	1.67366
ENSSSAG00000005145	ENSSSAG00000005145	0.00928376	0.0100929	0.437978	2.58543	0.0317969	0.0291953	0.0546908	0.0172766
ENSSSAG00000084894	ENSSSAG00000084894	3.43525	0.984445	5.91903	2.58493	0.976524	4.66137	4.18652	8.57609
ENSSSAG00000053624	cox6a1	0.937261	0.568711	0.479613	2.56017	0.681096	1.25473	0.342922	0.417307
ENSSSAG00000050926	ENSSSAG00000050926	0.0151478	0.0152779	2.49872	2.55563	0.0241535	0.011916	0.617807	1.62477
ENSSSAG00000032139	serbp1a	2.46958	3.73685	2.94642	2.55476	3.40004	4.89829	1.94727	2.70022
ENSSSAG00000073298	tmem258	0.783913	1.13968	1.52205	2.55251	1.39868	3.76178	0.661868	1.16496
ENSSSAG00000070694	ENSSSAG00000070694	1.40733	1.4449	1.84228	2.5504	1.4022	2.52013	0.975379	1.53367
ENSSSAG00000007909	ENSSSAG00000007909	2.97525	4.38424	2.39282	2.53586	2.3275	5.98713	0.48026	0.645384
ENSSSAG00000091593	s10ae	1.31587	2.4776	1.32075	2.53572	1.88946	2.98819	0.790869	0.916639
ENSSSAG00000046726	rpl19	0.533138	0.751964	1.00033	2.53343	1.13864	1.36866	0.682198	0.773531
ENSSSAG00000042764	fstl1a	1.18531	1.55177	1.76753	2.52999	1.54189	2.73852	0.39793	0.42022
ENSSSAG00000046616	ENSSSAG00000046616	0.409972	0.84802	1.19573	2.52887	1.71274	1.09843	0.770775	2.59284
ENSSSAG00000081118	ENSSSAG00000081118	1.14584	1.61156	1.82556	2.51827	1.9683	2.44671	0.995445	1.39796
ENSSSAG00000045107	krt15	1.16493	1.27817	1.9204	2.51298	2.06467	2.83819	1.25754	1.56624
ENSSSAG00000108175	ENSSSAG00000108175	1.4694	2.39439	1.70546	2.48738	1.29863	2.67473	1.19166	1.79885
ENSSSAG00000081587	ID1	0.635216	1.24691	1.53415	2.47494	1.71774	2.07881	0.61659	1.11007
ENSSSAG00000002485	ENSSSAG00000002485	0.0129213	0.0222841	0.105889	2.47411	0.0182549	0.0247324	0.0206394	0.0149648
ENSSSAG00000099745	ENSSSAG00000099745	3.38014	2.81343	3.50081	2.47253	3.28485	5.60269	2.47712	2.88812
ENSSSAG00000086145	ENSSSAG00000086145	1.20252	1.21944	1.0029	2.46978	1.66152	3.08819	1.17649	0.758603
ENSSSAG00000088798	hbba2	0.0729979	2.80381	0.72949	2.46715	0.0727472	0.329034	0.216809	0.715282
ENSSSAG00000015360	ckma	0	0	0.394406	2.45641	0.0012139	0	0.0151228	7.73884
ENSSSAG00000009998	TNNT3	0.00238788	0.00476156	0.344265	2.45596	0.00211124	0.00309536	0	0
ENSSSAG00000007063	ENSSSAG00000007063	2.12477	0.883316	1.1763	2.45065	0.991283	1.97361	0.788943	1.52116
ENSSSAG00000069896	ENSSSAG00000069896	0.316148	0.500081	1.53483	2.44385	0.594876	0.669479	0.434464	0.23634
ENSSSAG00000110599	ENSSSAG00000110599	1.04351	0.885126	3.33025	2.43394	1.78977	1.78413	1.33161	0.894672
ENSSSAG00000001017	cfd	1.89742	2.78943	1.96646	2.43258	4.77426	4.50849	15.1315	13.9673
ENSSSAG00000011384	ENSSSAG00000011384	1.11288	1.79318	1.56633	2.41976	1.3128	2.49129	0.689332	4.67498
ENSSSAG00000044070	ENSSSAG00000044070	0.172096	0.390571	0.197076	2.40912	0.276633	0.454122	0.275142	0.231731
ENSSSAG00000070858	COL12A1	4.18887	7.82978	1.70858	2.40535	2.61222	9.4868	1.54973	1.53836
ENSSSAG00000107452	ENSSSAG00000107452	1.50029	2.57194	2.74069	2.40483	2.4161	3.04318	1.13638	1.26602
ENSSSAG00000084909	COX81	1.18778	1.77461	1.68307	2.39891	1.72695	2.85537	0.870549	1.1801
ENSSSAG00000112416	ENSSSAG00000112416	2.01212	1.30772	4.23737	2.38859	1.31108	3.26346	2.76097	5.97192
ENSSSAG00000082255	ctsk	0.415971	0.918384	2.52329	2.38726	1.16764	1.27088	0.829674	0.948725
ENSSSAG00000093125	ENSSSAG00000093125	0.820512	1.22247	1.22765	2.38088	1.11249	2.02765	0.602579	3.54154
ENSSSAG00000056046	sc61g	0.893558	1.66989	0.815705	2.37528	0.952274	2.12844	0.524234	1.01274
ENSSSAG00000070541	ENSSSAG00000070541	1.14845	1.87138	2.1767	2.33905	1.66543	2.26884	1.02451	1.31335
ENSSSAG00000046934	ENSSSAG00000046934	0.604965	1.14774	1.61412	2.31888	1.23377	1.50729	0.971674	0.576024
ENSSSAG00000053894	serpinf1	0.686382	2.17005	1.86104	2.31124	1.87457	2.85659	1.26864	1.87695
ENSSSAG00000044555	adam17a	0.236332	0.329719	0.211808	2.30185	0.266048	0.584111	0.158271	0.191232
ENSSSAG00000003872	sept7b	0.273964	0.583805	0.617167	2.29734	0.445511	0.485529	0.334304	0.599082
ENSSSAG00000120222	si:ch211-79k12.1	0.137153	0.139077	0.211279	2.28841	0.290241	0.182609	0.464513	0.150924
ENSSSAG00000009656	tpm3	0.656443	1.70211	1.12061	2.28707	0.805611	2.03089	0.769928	3.09359
ENSSSAG00000050683	ENSSSAG00000050683	0	0.000163842	0.482944	2.28591	0.00139863	0.000703384	0.0285137	13.2556
ENSSSAG00000057403	anxa5b	0.838308	2.83173	2.24597	2.24607	1.70643	2.30811	1.00701	1.95064
ENSSSAG00000045765	tnn	0.21179	0.20893	1.43292	2.24045	0.187888	0.232307	0.144098	0.0621027
ENSSSAG00000068612	ENSSSAG00000068612	0.894898	1.649	1.15814	2.2374	1.22879	2.02763	0.863581	1.56341
ENSSSAG00000064443	arf2a	0.384843	0.677286	0.396571	2.22881	0.358485	1.18859	0.302573	0.502491
ENSSSAG00000071184	endouc	1.84313	3.05056	2.41112	2.22873	3.08476	4.69841	3.74359	4.23764
ENSSSAG00000066603	fhl2b	0.0774957	0.0137831	3.27798	2.21412	0.00189063	0.0253777	1.34967	3.12097
ENSSSAG00000055444	ran	1.10932	1.76624	1.80303	2.2095	1.87554	2.74474	1.1021	1.13796
ENSSSAG00000106578	ENSSSAG00000106578	1.02299	1.71378	2.19812	2.20803	1.17138	2.07808	0.665655	1.49297
ENSSSAG00000045136	krt15	3.06415	1.51782	1.78156	2.19903	1.17123	5.68311	0.951246	1.63288
ENSSSAG00000108887	MIME	0.68486	0.879583	1.39533	2.18671	0.51963	1.5595	0.764902	0.872034
ENSSSAG00000040575	ENSSSAG00000040575	2.29851	3.4593	1.82934	2.18643	1.55509	5.35416	1.16782	2.00432
ENSSSAG00000054548	hmgb2a	1.04734	1.60852	1.82971	2.18426	1.27895	2.26103	1.18737	1.46497
ENSSSAG00000092066	ENSSSAG00000092066	0.91041	1.77116	1.74699	2.17986	2.0128	4.15597	1.53421	1.75595
ENSSSAG00000070190	ldhb	0.876614	0.663331	1.1231	2.17977	1.13833	2.10615	0.674238	2.42523
ENSSSAG00000046586	s10ag	0.948699	1.79303	1.88835	2.17128	1.89465	2.44943	0.942184	1.24552
ENSSSAG00000078828	ENSSSAG00000078828	0.155506	0.222757	0.585666	2.16802	0.140553	0.251512	0.0643894	0.172791
ENSSSAG00000089494	ENSSSAG00000089494	0.107863	0.0512943	0.0501902	2.16279	0.113319	0.192624	0.00180479	0.0134877
ENSSSAG00000059987	mmp15a	1.45478	2.92669	2.83819	2.15393	1.80691	2.80687	1.14893	0.951926
ENSSSAG00000107288	ENSSSAG00000107288	1.74236	2.55892	2.05216	2.14896	1.70574	2.79906	1.25086	1.83172
ENSSSAG00000099638	ENSSSAG00000099638	0.0346458	0.0350903	1.82522	2.14735	0.0773501	0.0975988	0.797337	1.18183
ENSSSAG00000058637	ENSSSAG00000058637	2.15905	1.55031	1.60162	2.14206	1.76572	2.88803	1.77189	1.86957
ENSSSAG00000087242	ENSSSAG00000087242	2.97881	3.44779	4.01338	2.14	3.28384	7.19832	3.70762	5.51244
ENSSSAG00000040415	ENSSSAG00000040415	0.907484	1.0611	1.07827	2.13742	1.30028	1.6931	0.669241	2.74152
ENSSSAG00000108862	ENSSSAG00000108862	0.766697	1.16299	1.53615	2.13404	1.15843	1.92699	0.730356	1.13959
ENSSSAG00000044359	ENSSSAG00000044359	1.78955	3.87096	2.46815	2.13138	2.98681	5.08477	1.22877	2.50413
ENSSSAG00000114104	ENSSSAG00000114104	1.29261	1.47977	3.45112	2.12599	1.45405	3.36566	3.6225	4.94314
ENSSSAG00000078843	psap	1.67029	2.37574	1.63949	2.11823	3.0704	3.28632	1.60778	1.52303
ENSSSAG00000097550	atp5mc3a	1.00388	1.84107	1.43883	2.08756	1.10948	2.70823	0.861634	3.93844
ENSSSAG00000064249	ENSSSAG00000064249	2.21136	2.99272	1.55826	2.07964	1.77399	4.41197	0.939682	1.76222
ENSSSAG00000002265	copb2	0.193631	0.31745	0.217932	2.0717	0.166781	0.353876	0.128795	0.223917
ENSSSAG00000109524	hmgb2a	1.02644	1.15011	1.57991	2.07045	1.13761	1.59895	1.10181	1.02188
ENSSSAG00000079558	slc25a3b	1.04598	2.21988	2.4042	2.05791	1.78678	2.37155	1.00654	1.32017
ENSSSAG00000002480	hsp90ab1	1.71063	2.90352	3.2329	2.05645	1.9057	6.83738	1.2826	2.24678
ENSSSAG00000002454	ENSSSAG00000002454	0.496153	0.84429	1.316	2.05273	0.894316	1.087	0.94705	0.698046
ENSSSAG00000006643	ENSSSAG00000006643	0.00265587	0	0.177018	2.02319	0.00251509	0.000256252	0.00945562	0.0455212
ENSSSAG00000074040	YKT6	0.0621947	0.148665	0.118713	2.0182	0.13073	0.146353	0.0987347	0.142667
ENSSSAG00000041634	mylz3	0.00548362	0.005029	0.205594	2.01796	0.0127259	0.0119443	0.00185403	0.0259546
ENSSSAG00000081580	SSB	0.278648	0.251632	0.12828	2.01663	0.16876	0.316095	0.131691	0.121986
ENSSSAG00000049571	cssa14h1orf35	0.0880697	0.160294	0.128164	2.01392	0.148041	0.16101	0.0750073	0.185468
ENSSSAG00000052502	cox4i1	0.719046	1.09811	1.18309	2.00649	1.10225	2.64701	0.731915	1.16868
ENSSSAG00000074071	si:ch1073-459j12.1	0.551437	0.986971	2.58553	1.99912	1.29878	1.54218	1.73588	1.47068
ENSSSAG00000006148	CDO1	0.197535	0.467657	0.105026	1.98704	0.162251	0.359526	0.0770458	0.205392
ENSSSAG00000115907	ENSSSAG00000115907	1.28325	3.80159	2.12672	1.98128	2.153	2.86158	1.04679	1.71593
ENSSSAG00000111769	ppap2b	0.169785	0.379838	2.5961	1.97658	0.670765	0.416367	0.153799	0.1645
ENSSSAG00000069718	vps26c	0.052219	0.125598	0.0797874	1.97594	0.0779426	0.178738	0.0465621	0.0542584
ENSSSAG00000084525	atp5if1a	0.878481	1.11803	1.36677	1.96316	1.54508	3.83644	1.0198	0.859103
ENSSSAG00000078193	ENSSSAG00000078193	0.450306	0.117497	0.082652	1.94831	0.126192	0.826374	0.270659	0.263203
ENSSSAG00000058615	ENSSSAG00000058615	1.00641	1.38028	1.19782	1.93996	1.85981	2.3154	1.22898	1.36431
ENSSSAG00000009331	ENSSSAG00000009331	0.551395	0.702956	1.3385	1.93879	1.09936	1.08851	0.974942	0.959421
ENSSSAG00000081348	ENSSSAG00000081348	0.963408	1.27907	1.39767	1.93385	1.6776	1.9571	1.15255	1.20095
ENSSSAG00000060615	bglap	4.11779	1.755	2.51021	1.93364	11.7473	5.50317	0	0
ENSSSAG00000072791	PERP	1.15188	1.68928	1.64417	1.92965	1.86939	2.69113	1.76227	4.28488
ENSSSAG00000099389	ENSSSAG00000099389	0.717151	2.1947	2.50876	1.92908	1.75822	1.66574	1.13193	3.98958
ENSSSAG00000067283	MYL6	1.3429	2.26547	1.76285	1.92811	2.30005	3.17293	1.24575	1.46231
ENSSSAG00000077005	MYL12B	0.917242	1.74431	1.12002	1.92332	1.31481	2.7189	0.961143	1.42844
ENSSSAG00000094438	ENSSSAG00000094438	1.10075	1.1469	1.46101	1.92292	1.25653	2.13536	1.21413	1.75605
ENSSSAG00000053928	gapdhs	1.01683	1.16554	1.20551	1.9144	1.06694	1.7962	0.850571	2.89143
ENSSSAG00000041559	ENSSSAG00000041559	0.91273	1.25048	1.43256	1.91349	1.08949	2.68969	0.815809	4.21085
ENSSSAG00000120023	ENSSSAG00000120023	0.0278247	0.0276022	0.0502363	1.89808	0.0359532	0.0481734	0.0345543	0.0337751
ENSSSAG00000094657	ENSSSAG00000094657	0.00764149	0.00142268	0.178725	1.88821	0.00349628	0.0079284	0.0072094	17.906
ENSSSAG00000077245	mibp2	0.725645	1.16277	1.46931	1.88032	0.899684	1.59182	1.43684	3.74887
ENSSSAG00000046028	dynll1	1.34144	1.8018	1.42467	1.87444	1.34665	2.57804	0.74023	1.32433
ENSSSAG00000046814	ENSSSAG00000046814	0.248914	1.0753	0.623199	1.87093	0.372028	0.787912	0.477936	0.567928
ENSSSAG00000112459	roa1	1.30848	1.81109	1.75678	1.86202	1.25382	2.45059	1.09605	1.31059
ENSSSAG00000054316	si:ch211-193k19.1	0.98092	1.62753	2.0585	1.86038	1.25826	2.16728	1.29013	1.51495
ENSSSAG00000000282	ccdc130	0.0166896	0.00951474	0.0198869	1.85211	0.00828151	0.0267405	0.0258267	0.00966077
ENSSSAG00000115767	ENSSSAG00000115767	2.61879	4.60482	2.17894	1.85201	1.86321	3.8461	1.01851	2.06383
ENSSSAG00000010287	ENSSSAG00000010287	0.986037	1.59397	1.59233	1.84992	1.43397	2.50142	0.739801	0.86264
ENSSSAG00000045481	ENSSSAG00000045481	1.01876	3.31577	2.00603	1.84934	2.04064	2.77412	0.432283	1.61873
ENSSSAG00000067521	G3P	0	0.00111181	0.357071	1.84642	0.002085	0	0.00454938	7.93688
ENSSSAG00000086893	ENSSSAG00000086893	0.00161835	0.00178441	0.000137338	1.83742	0.00234769	0.00197852	9.81023e-05	0
ENSSSAG00000046920	ENSSSAG00000046920	0	0	0	1.83351	0	0	0	0
ENSSSAG00000007368	CX6B1	0.691485	0.847192	0.896743	1.82809	0.738437	1.46599	0.473789	2.5796
ENSSSAG00000063098	YWHAQ	1.43487	2.95199	1.67297	1.82386	1.5641	3.87169	0.926355	1.96479
ENSSSAG00000006421	thbs1b	0.214165	0.430822	2.6923	1.81682	0.864802	0.554178	0.946311	0.647453
ENSSSAG00000044665	ENSSSAG00000044665	0.616453	0.969399	1.12368	1.8047	1.12799	1.29216	1.11853	0.759625
ENSSSAG00000110171	ENSSSAG00000110171	1.11582	0.612818	3.71212	1.80324	1.13948	1.79061	2.2238	1.96156
ENSSSAG00000055811	ENSSSAG00000055811	0.912233	1.12682	1.77581	1.80094	1.21603	2.18561	1.35202	1.27344
ENSSSAG00000039136	serpinf1	1.41395	2.27717	0.768219	1.7786	2.51209	3.09691	0.657628	1.0217
ENSSSAG00000047233	ENSSSAG00000047233	0.0092101	0.00357511	0.400477	1.75755	0.000393523	0.0268924	0.0568744	4.90946
ENSSSAG00000076952	ENSSSAG00000076952	1.85535	2.07373	1.57417	1.75149	1.95637	2.3845	1.16671	1.34764
ENSSSAG00000079874	ITM2B	0.722618	1.18533	1.38605	1.74909	1.35653	1.38023	1.29057	1.06141
ENSSSAG00000085926	ENSSSAG00000085926	0.700173	1.00369	1.15082	1.74419	1.36387	1.06095	0.706094	0.770767
ENSSSAG00000006725	ITGA6	0.869723	1.23585	1.24379	1.7391	1.45587	2.69444	1.10538	1.33084
ENSSSAG00000077200	ENSSSAG00000077200	0.782751	0.830285	0.901893	1.73513	0.588028	0.940283	0.265537	0.469629
ENSSSAG00000045101	tagln2	1.33644	2.23404	1.6047	1.72901	2.59674	3.01122	1.60415	1.9908
ENSSSAG00000099848	ENSSSAG00000099848	0.664664	0.440904	0.858215	1.72769	0.9882	0.720269	0.161236	0.0777514
ENSSSAG00000060852	tgfbi	1.40253	2.54358	0.805685	1.72225	0.68105	2.46285	0.171613	0.308912
ENSSSAG00000064508	krt18a.1	1.36164	3.19397	2.04604	1.72215	1.63501	2.99724	1.01669	2.79135
ENSSSAG00000046308	dyl1	1.00447	2.095	1.30219	1.71485	0.971423	3.59999	0.557866	1.03079
ENSSSAG00000078949	ENSSSAG00000078949	0.557486	0.755074	0.944201	1.7072	0.956189	1.21819	0.316495	0.439823
ENSSSAG00000106339	atp5g3	0.613578	1.28385	1.22903	1.69825	0.910971	1.73048	0.479982	3.39709
ENSSSAG00000054925	MARCKS	0.505573	0.756482	1.67786	1.69824	0.564906	0.904788	0.997398	0.91299
ENSSSAG00000041946	psap	0.363519	0.648461	1.46685	1.69426	0.77391	0.694799	0.812232	0.510645
ENSSSAG00000110695	s100v2	0.717936	1.30687	1.3209	1.69282	1.84571	2.03093	1.12435	1.90658
ENSSSAG00000067620	eif4bb	0.433456	0.876142	0.621271	1.68956	0.728862	1.09512	0.35891	0.611398
ENSSSAG00000063913	DDX21	1.39638	1.54022	1.97583	1.68874	1.94076	1.84339	1.38333	1.3846
ENSSSAG00000081518	ENSSSAG00000081518	0.571001	0.938428	0.951821	1.68059	0.784646	1.54378	0.436553	4.48952
ENSSSAG00000079910	DSG2	1.85435	1.9955	1.02603	1.67661	1.2678	3.02323	1.48525	2.35978
ENSSSAG00000076419	brwd1	0.613071	0.580216	1.10736	1.67462	0.750767	1.04779	0.571789	0.344408
ENSSSAG00000108555	ENSSSAG00000108555	0.669169	2.13576	0.81076	1.66957	0.920186	2.13877	0.206024	0.605938
ENSSSAG00000048387	ENSSSAG00000048387	0.495309	1.59213	1.63601	1.6641	2.2561	1.37436	0.691105	1.00053
ENSSSAG00000076167	bhmt	0.480037	0.361572	3.71232	1.66128	0.629015	0.728387	1.63577	3.05547
ENSSSAG00000062504	ENSSSAG00000062504	0.0356506	0.0167247	1.09519	1.66052	0.416652	0.490082	0.607823	0.140275
ENSSSAG00000093862	ENSSSAG00000093862	0.0482519	0.300631	0.129761	1.66051	0.0364356	0.15999	0.112404	0.123936
ENSSSAG00000085724	h1-10	1.22947	2.44069	2.14792	1.65974	2.52626	2.22528	1.38618	1.77364
ENSSSAG00000074296	krt18a.1	1.00156	2.2031	0.983072	1.65395	0.756974	1.88299	0.403073	1.05444
ENSSSAG00000074230	si:dkeyp-117b8.4	0.796566	1.01714	1.19368	1.65269	1.43001	3.03707	1.00546	0.742987
ENSSSAG00000043382	dennd2c	0.0799381	0.106083	0.112607	1.64871	0.0959921	0.153095	0.144113	0.0827986
ENSSSAG00000106221	ctsz	0.55003	1.12006	2.12917	1.63619	1.12721	1.47253	1.21391	0.936365
ENSSSAG00000089518	myl12.1	2.06717	2.81783	1.69389	1.63317	1.59627	3.34344	0.923371	1.77337
ENSSSAG00000075922	ckma	0.00305667	0.00341113	0.20125	1.62986	0.012121	0.000465371	0.000410562	2.75968
ENSSSAG00000057365	ctsba	0.685698	1.59269	1.52504	1.62289	1.15592	1.83475	0.997591	0.858465
ENSSSAG00000042656	dbnla	0.683863	0.84901	0.704527	1.62264	0.879576	1.55403	0.539011	0.662995
ENSSSAG00000097270	ENSSSAG00000097270	1.6867	3.93674	1.38353	1.62181	1.13302	3.1647	1.31621	1.93031
ENSSSAG00000066201	glud1b	1.68717	2.82078	2.7628	1.61831	2.12104	2.95435	1.66083	2.60829
ENSSSAG00000120195	ENSSSAG00000120195	0.0406637	0.061662	0.131771	1.61655	0.0819709	0.0540151	0.0799246	0.0669937
ENSSSAG00000006603	phs	0.28187	0.208005	0.421574	1.61285	0.317172	0.556115	0.0732548	0.0897154
ENSSSAG00000091846	marcksl1a	0.279319	0.64011	0.705651	1.60708	0.648853	0.667984	0.409197	0.446089
ENSSSAG00000043708	ENSSSAG00000043708	1.38053	2.78077	1.62568	1.60575	1.41642	3.51261	1.16505	1.73789
ENSSSAG00000096683	prvb	0	0	0.055465	1.60536	0	0	0	0
ENSSSAG00000015607	bccip	0.692928	1.11351	1.09497	1.60042	1.45533	1.68567	0.834142	1.17125
ENSSSAG00000080186	SNORD79	0.704897	0.354762	1.0609	1.59755	0.218265	1.17744	1.63868	2.43425
ENSSSAG00000040228	ENSSSAG00000040228	0.617478	1.08359	1.40214	1.59392	1.02198	1.90385	0.492877	0.788902
ENSSSAG00000048886	myl1	0	0.000108638	0.123716	1.59165	0.00252589	0	0	0.00665647
ENSSSAG00000081707	ENSSSAG00000081707	1.34768	2.30273	1.70163	1.58846	2.31832	2.40528	2.36352	2.87113
ENSSSAG00000078897	ENSSSAG00000078897	1.62997	2.31548	1.2763	1.58473	1.83108	3.08514	1.34539	1.79071
ENSSSAG00000044776	ENSSSAG00000044776	0.670643	1.24218	0.853901	1.58471	1.16431	1.51577	0.575069	1.0463
ENSSSAG00000073304	agr2	1.19948	1.58843	2.37808	1.58041	1.85437	3.17146	2.27316	3.86669
ENSSSAG00000008740	cef10	3.83156	3.83544	1.66317	1.57877	2.85713	8.72055	1.25238	1.0131
ENSSSAG00000004194	USMG5	0.782031	0.957868	0.854468	1.57276	0.797913	1.33296	0.430189	3.94884
ENSSSAG00000002887	atp5h	0.490576	0.712892	0.824232	1.57274	0.89837	0.940979	0.469605	2.95001
ENSSSAG00000081678	ENSSSAG00000081678	0.465085	0.469604	1.33615	1.57261	0.764233	0.799343	0.0938893	0.0755593
ENSSSAG00000005282	gbrap	0.514846	0.8992	1.11359	1.56213	0.853107	1.03651	0.471892	0.671433
ENSSSAG00000120436	ENSSSAG00000120436	0	0	0.166913	1.55838	0	0	0	0
ENSSSAG00000008263	ENSSSAG00000008263	0.459695	0.940291	0.646691	1.55082	1.08948	1.02642	0.331487	0.489609
ENSSSAG00000015288	THIO	0.913564	1.55957	1.24228	1.53882	1.01098	2.04219	0.692397	1.00266
ENSSSAG00000099311	ATPK	0.13539	0.64626	0.37127	1.53802	0.969867	0.463181	0.320711	1.22839
ENSSSAG00000052814	ENSSSAG00000052814	0.186046	0.477733	1.16345	1.53527	0.472216	0.469716	0.298048	0.243946
ENSSSAG00000047444	ENSSSAG00000047444	0.59597	0.604742	1.85345	1.5324	0.171458	1.19636	1.9471	2.56324
ENSSSAG00000098204	ENSSSAG00000098204	1.11004	2.07866	1.27021	1.52795	1.53693	2.90413	1.01077	1.53906
ENSSSAG00000075155	ENSSSAG00000075155	0.689029	1.39698	1.40884	1.52414	0.88499	1.57	1.09072	1.16841
ENSSSAG00000089057	tsc22d3	0.751395	1.4353	1.77364	1.51769	1.92622	1.7453	1.70828	1.82314
ENSSSAG00000004542	ENSSSAG00000004542	0.519817	0.801846	1.08263	1.51633	0.703539	1.13362	0.358423	2.295
ENSSSAG00000099717	gstm.1	0.518082	0.405935	0.724803	1.51625	0.572401	1.40007	0.366758	0.311278
ENSSSAG00000008291	eif1	1.10842	1.92399	0.840091	1.51349	0.983168	3.0387	0.832945	1.13759
ENSSSAG00000067344	hspa8b	1.2174	2.35735	0.935995	1.5007	1.07171	2.68714	0.883335	2.02229
ENSSSAG00000112651	ENSSSAG00000112651	0.68542	1.07073	1.02052	1.49823	1.15381	1.5	0.611444	0.835894
ENSSSAG00000081856	ENSSSAG00000081856	0.238987	0.173248	1.14556	1.49395	0.228642	0.308354	0.84504	1.09085
ENSSSAG00000044857	cd63	1.7486	3.3189	1.68028	1.49042	1.70608	4.6054	1.20256	1.59653
ENSSSAG00000074891	ENSSSAG00000074891	0.936765	1.51333	1.14354	1.48489	0.951642	1.66785	0.728747	3.95559
ENSSSAG00000077672	ENSSSAG00000077672	0.354928	0.426757	0.645059	1.48157	0.441107	0.5059	0.29825	0.99958
ENSSSAG00000089930	ENSSSAG00000089930	1.11078	1.20371	1.87633	1.48086	1.80221	2.41514	0.888107	1.22261
ENSSSAG00000005941	atp5mc1	0.462655	0.747057	0.862712	1.48048	0.728964	1.29415	0.486372	2.11509
ENSSSAG00000102125	OGN	0.761271	1.24086	1.69072	1.4799	0.536349	1.41647	1.30962	2.04754
ENSSSAG00000009887	ENSSSAG00000009887	0.55113	1.07515	0.746323	1.47828	1.24744	1.6264	0.456641	0.598484
ENSSSAG00000095182	anxa1a	0.896865	1.30122	1.12294	1.4778	1.19646	2.33334	0.618554	0.908433
ENSSSAG00000008599	anxa4	0.784575	1.28511	1.09053	1.47717	1.1286	1.63772	0.840586	1.32626
ENSSSAG00000092078	ctgf	1.62004	8.07744	0.738923	1.47625	1.78198	3.58538	0.283348	0.657476
ENSSSAG00000046299	ENSSSAG00000046299	0	0.000444591	0.377353	1.47418	0.000263486	0	0	0.0163733
ENSSSAG00000029049	ENSSSAG00000029049	0.519982	1.22142	1.08705	1.47244	0.853792	0.886745	0.918186	0.833339
ENSSSAG00000083122	ENSSSAG00000083122	1.84474	0.734406	3.56198	1.4707	0.753355	4.33574	2.24128	5.61992
ENSSSAG00000008349	LMNA	1.14906	2.33083	0.988092	1.46748	1.31543	2.34113	1.65264	0.551473
ENSSSAG00000092859	ENSSSAG00000092859	1.35229	3.78703	1.80986	1.46733	1.61663	3.43072	1.18169	1.4274
ENSSSAG00000111807	ENSSSAG00000111807	0.909499	1.02185	1.61833	1.46612	1.16533	1.38247	0.805079	1.55802
ENSSSAG00000065688	sepp1	0.508218	1.20126	1.3155	1.4647	2.21113	1.03454	0.888241	2.30824
ENSSSAG00000044827	gapdhs	0.899013	1.3152	1.21641	1.46334	1.07021	1.87242	1.00896	0.832197
ENSSSAG00000096752	sbk3	1.26801	2.12651	0.96699	1.46169	2.41687	2.98617	0.856935	1.4552
ENSSSAG00000047251	ENSSSAG00000047251	0.0796446	0.567164	1.66058	1.45584	4.58596	0.173464	0.0617276	0.125482
ENSSSAG00000059317	c7a	0.213379	0.347218	0.554058	1.44404	0.251443	0.329164	0.0820505	0.117124
ENSSSAG00000075790	ATP5J	0.58165	0.850864	0.796564	1.43986	1.05177	1.168	0.574396	0.737676
ENSSSAG00000007621	ITGB1	0.90359	2.26775	0.988958	1.43901	1.23325	2.0929	0.479089	0.793214
ENSSSAG00000078144	ENSSSAG00000078144	0.594596	0.713371	0.69758	1.43319	0.860779	1.78078	0.949047	0.933979
ENSSSAG00000009881	apnl	1.13143	1.33886	1.22306	1.43187	1.30297	3.08755	0.668092	1.38394
ENSSSAG00000088510	ENSSSAG00000088510	0	0.000219827	0.483405	1.42926	0.0012139	0	0	3.82741
ENSSSAG00000045629	1433b	0.654858	1.51697	1.47946	1.42831	1.07892	2.29909	0.613716	1.29341	0.00543937
ENSSSAG00000002418	ENSSSAG00000002418	0.655958	0.841564	2.15583	1.42426	0.835245	1.19467	0.687973	0.805045
ENSSSAG00000070260	calu	0.71557	1.32387	1.02341	1.42166	0.802229	1.3698	0.273101	0.367107
ENSSSAG00000017429	serbp1a	1.03662	1.82176	1.81603	1.42142	1.38039	2.20524	0.7491	1.31206
ENSSSAG00000006864	tpm4	1.16882	3.13333	0.781567	1.4196	1.6188	3.12581	0.672726	1.61734
ENSSSAG00000067594	ENSSSAG00000067594	2.07711	3.57004	1.91483	1.4165	1.71313	4.19553	1.00602	1.96259
ENSSSAG00000104990	ponzr1	1.06927	2.3673	0.916778	1.41364	1.29842	2.77563	0.549376	0.895869
ENSSSAG00000039318	tbb5	1.04752	2.00094	1.4761	1.40379	1.19364	1.85758	0.583181	1.12849
ENSSSAG00000121417	ENSSSAG00000121417	0.826546	0.828936	4.77239	1.40203	2.24466	1.44109	1.06909	0.94464
ENSSSAG00000105866	ENSSSAG00000105866	0	0.0723502	0.234173	1.40086	0.00238505	0.0113005	0.013187	2.47227
ENSSSAG00000020825	ENSSSAG00000020825	0.570902	1.61556	1.88565	1.39787	1.16171	2.00597	0.509034	1.40154
ENSSSAG00000047532	si:busm1-57f23.1	1.51206	2.4302	0.935255	1.38388	1.31108	3.11407	0.806306	0.613321
ENSSSAG00000044417	ENSSSAG00000044417	0.9042	1.63521	2.19498	1.37878	0.753766	1.7763	0.649151	0.808404
ENSSSAG00000101693	ZFP36L2	0.962822	1.1375	0.820891	1.37721	1.66983	2.05067	0.669667	0.731461
ENSSSAG00000050310	ENSSSAG00000050310	0.461735	0.583668	0.818993	1.37296	0.810697	0.885055	0.464302	0.672945
ENSSSAG00000007064	tpm3	0.873318	1.57558	0.977731	1.37109	0.992108	2.96742	0.772025	4.01585
ENSSSAG00000044409	pnp4a	0.00427812	0.00185702	0.262586	1.36193	0.000545575	0.00282083	0.114163	0.0779843
ENSSSAG00000095939	TTN	0	0.00068574	0.14694	1.35445	0.000985321	0	0.00172659	2.14973
ENSSSAG00000002728	ENSSSAG00000002728	0.459774	0.771664	0.869663	1.35433	0.806899	0.983236	0.727825	0.939219
ENSSSAG00000080591	ENSSSAG00000080591	0	0	0.0316623	1.35331	0	0	0.00337451	0
ENSSSAG00000094102	ENSSSAG00000094102	0.63162	0.663291	1.37124	1.35284	1.07291	1.84266	0.613269	0.94977
ENSSSAG00000108162	ENSSSAG00000108162	1.15466	0.802664	0.659911	1.35099	0.845693	1.51998	0.343348	2.29138
ENSSSAG00000099571	ENSSSAG00000099571	0.650634	0.647276	0.953699	1.35013	0.706318	0.99617	0.670533	1.05712
ENSSSAG00000101879	ENSSSAG00000101879	0.177232	0.698039	0.577219	1.34121	0.858069	0.303425	0.591903	0.392832
ENSSSAG00000006557	ENSSSAG00000006557	0.642483	1.81461	1.54135	1.33074	1.48914	1.40103	1.19101	1.55381
ENSSSAG00000054800	snx27a	0.0730057	0.307703	0.51981	1.32743	0.811145	0.299214	0.30379	0.350269
ENSSSAG00000076232	ENSSSAG00000076232	0.767314	1.26492	1.29648	1.31908	1.08529	1.6077	0.811932	0.960338
ENSSSAG00000113269	ENSSSAG00000113269	1.33573	0.708659	2.60378	1.31647	1.51817	3.26051	3.76546	3.75484
ENSSSAG00000047793	ENSSSAG00000047793	0.863697	1.13404	1.41022	1.31498	1.15362	1.5496	0.617885	1.01222
ENSSSAG00000008378	ENSSSAG00000008378	0.0303096	0.00598343	0.950786	1.31351	0.216266	0.0531439	0.159762	0.0847864
ENSSSAG00000076658	si:ch73-86n18.1	0.722045	2.96476	5.63191	1.31307	0.46685	1.15969	1.35605	2.9709
ENSSSAG00000069477	snrpd3	0.207716	0.34554	0.274872	1.31151	0.233319	0.446283	0.165084	0.278312
ENSSSAG00000066537	tnnc2	0.0104044	0.00257046	0.164202	1.31055	0.00759946	0.00329349	0.0173133	0.00981291
ENSSSAG00000067586	ENSSSAG00000067586	0.127152	0.161667	0.605058	1.3093	0.426848	0.259852	0.391431	0.393394
ENSSSAG00000067758	mmp14b	0.682716	1.39579	1.77841	1.30664	1.37574	1.9636	0.597607	0.560488
ENSSSAG00000107425	ENSSSAG00000107425	0.854563	0.549823	1.90245	1.29825	0.66213	1.51778	1.56635	1.84456
ENSSSAG00000092756	ENSSSAG00000092756	0.423767	0.507169	0.946607	1.29495	1.03024	1.07326	1.01928	0.667489
ENSSSAG00000098554	ENSSSAG00000098554	0.00384638	0.00522472	0.99309	1.28887	0.00105386	0.00927749	0.48811	0.658959
ENSSSAG00000078634	cap1	0.138114	0.259008	0.285579	1.28735	0.32438	0.36366	0.190262	0.16713
ENSSSAG00000055276	fkbp1aa	0.80742	1.30694	1.62318	1.28676	0.999016	1.75581	0.742311	1.07019
ENSSSAG00000076214	mpeg1.3	0.414852	0.433285	1.38816	1.28574	0.882438	0.704482	0.940463	0.529753
ENSSSAG00000098898	CXA1	1.27381	1.75521	0.652436	1.28459	1.39698	2.1596	0.130144	0.114345
ENSSSAG00000121763	spaca4l	0.573481	0.442631	0.855313	1.28212	0.69841	0.763717	1.40592	1.15977
ENSSSAG00000079841	LIPO	1.49327	0.255448	0.94012	1.28084	1.53801	3.37175	11.6559	4.02969
ENSSSAG00000076191	eif2s2	1.07362	1.47316	1.2744	1.27614	0.908564	2.1116	0.352532	0.770021
ENSSSAG00000068975	ENSSSAG00000068975	0.619304	1.1378	0.878105	1.276	0.865611	1.40347	0.784617	0.830465
ENSSSAG00000095139	TNNC2	0	0	0.0795914	1.27519	0	0	0	0
ENSSSAG00000042924	ENSSSAG00000042924	1.0113	0.851685	1.23853	1.27501	0.800215	1.40917	0.451551	0.543003
ENSSSAG00000041766	mylz3	0.00209669	0.00109099	0.0978442	1.27114	0.00189889	0.00347136	0.0270572	0.011892
ENSSSAG00000003258	ENSSSAG00000003258	0.6294	1.20788	0.797109	1.25602	0.764937	2.44259	0.623184	0.863131
ENSSSAG00000041571	ENSSSAG00000041571	1.08582	2.04523	1.72872	1.25378	1.463	2.59817	0.998795	1.36807
ENSSSAG00000100947	spp1	0.844497	1.1812	0.631883	1.25195	0.30788	2.96059	0.0527011	0.114413
ENSSSAG00000049687	arrd3	0.314044	1.32273	1.44286	1.24688	1.22587	0.600865	1.19926	0.944301
ENSSSAG00000111819	ENSSSAG00000111819	1.30426	3.49585	1.09619	1.24671	1.10747	4.51815	0.873395	1.87591
ENSSSAG00000005611	tisb	2.09277	3.12812	1.24323	1.24573	2.12826	4.21212	1.85767	1.52709
ENSSSAG00000043554	scinla	0.235526	0.439713	0.801428	1.24546	0.697591	0.700394	1.12351	0.926989
ENSSSAG00000072016	ENSSSAG00000072016	0.461167	0.409125	0.657058	1.24409	0.715581	1.63955	0.83905	0.663302
ENSSSAG00000057721	CKM	0.00818677	0.000314284	0.294061	1.23757	0.00162625	0	0.0168233	6.84685
ENSSSAG00000058071	ENSSSAG00000058071	0.495156	0.864324	1.18584	1.23501	1.19559	0.972255	1.0981	0.787628
ENSSSAG00000001588	ENSSSAG00000001588	0.733077	1.42405	1.27073	1.2349	1.06537	2.12318	1.16856	1.41671
ENSSSAG00000095652	ENSSSAG00000095652	0.578883	0.00364952	0.00961144	1.23453	1.15262	4.53655	0.560765	0
ENSSSAG00000041828	jupa	1.01228	1.4711	0.955044	1.23071	1.08925	2.34282	0.727516	1.37506
ENSSSAG00000066161	ENSSSAG00000066161	0.596279	0.93153	0.710836	1.22817	0.603795	1.39224	0.422207	2.66756
ENSSSAG00000048951	loxa	0.255389	0.537628	0.406931	1.22519	0.563277	0.676209	0.647536	0.919518
ENSSSAG00000007725	c1qa	0.335404	0.625655	0.938223	1.22491	0.714172	1.18608	0.742134	0.282077
ENSSSAG00000003710	zgc:86896	0.389723	0.659093	1.20505	1.22404	0.880912	0.776035	0.63908	1.01046
ENSSSAG00000074486	sfrp1a	2.12244	3.94705	1.16328	1.22321	1.2325	5.55142	0.642085	0.621001
ENSSSAG00000062100	FLNB	1.14738	2.48373	0.676136	1.22262	1.2329	3.61145	0.58147	1.88592
ENSSSAG00000040933	ppdpfb	0.938404	2.76067	0.965486	1.21847	1.06855	2.42971	0.774404	1.97705
ENSSSAG00000079745	ENSSSAG00000079745	0.10659	0.255477	0.632392	1.21478	0.319276	0.390643	0.195386	0.524185
ENSSSAG00000053123	COL6A3	0.518934	0.896137	1.50923	1.21465	0.733918	1.02293	0.875343	1.3422
ENSSSAG00000046194	c4	1.53265	2.99977	1.77873	1.20958	2.12765	2.51021	1.05447	1.04711
ENSSSAG00000062937	ef1a	0.217152	0.267256	0.481545	1.20589	0.367623	0.49985	0.268836	1.58049
ENSSSAG00000100316	PROF2	0.675832	1.39769	0.726023	1.1987	0.974847	1.38547	0.443013	0.673041
ENSSSAG00000007047	eif3a	0.733592	0.976449	1.21377	1.19863	0.958997	1.70156	0.602124	0.81998
ENSSSAG00000073639	G3P	0	0.00107507	0.246535	1.19567	0.00206766	0.00474447	0	0.386375
ENSSSAG00000116888	ENSSSAG00000116888	0.573054	0.95979	1.24321	1.19449	0.839961	0.973119	0.566332	1.20671
ENSSSAG00000040499	eno1a	0.670054	1.18287	1.18087	1.19008	0.634764	1.17198	0.46566	0.754499
ENSSSAG00000063315	pla1a	0.429576	1.27691	1.13845	1.18401	0.5862	1.27335	0.410405	0.865586
ENSSSAG00000045729	ical	0.230605	0.341385	0.29132	1.18339	0.278457	0.434937	0.248263	0.394704
ENSSSAG00000041127	cn37	0.589257	0.884077	0.779274	1.18142	0.865527	1.30638	0.459933	0.381882
ENSSSAG00000001376	calm2a	0.739568	1.06541	0.755849	1.17752	1.04034	1.64803	0.644682	1.30611
ENSSSAG00000002846	MYLPF	0.000545754	0.00606849	0.0897282	1.17254	0.00015816	0	0.0110559	0.00936271
ENSSSAG00000100741	ENSSSAG00000100741	0.727165	1.87918	1.53363	1.17096	1.1405	2.04136	1.06821	2.05151
ENSSSAG00000071212	ccl25b	0.464968	0.757373	0.923164	1.17026	1.54046	1.34198	0.389835	0.43575
ENSSSAG00000072617	sf3b5	0.447415	0.617459	0.630122	1.16912	0.715442	7.79522	0.33097	0.544425
ENSSSAG00000069748	nsa2	0.499015	0.846206	1.21971	1.16879	0.823625	1.11466	0.534053	1.03366
ENSSSAG00000084290	ENSSSAG00000084290	0.461195	0.776466	1.21761	1.16482	0.774625	0.871956	0.673127	0.498217
ENSSSAG00000090587	ENSSSAG00000090587	0.572682	1.00155	0.771903	1.16005	0.769589	1.39575	0.461502	0.614188
ENSSSAG00000086069	ENSSSAG00000086069	2.21826	8.07948	1.5426	1.15898	2.03359	5.45371	1.00489	2.4125
ENSSSAG00000063558	ENSSSAG00000063558	0.249561	0.384868	0.503339	1.15359	0.642356	1.18637	0.47994	1.51828
ENSSSAG00000096177	ENSSSAG00000096177	0.683361	1.08796	0.743515	1.15356	0.542207	1.40107	0.361338	0.400708
ENSSSAG00000091860	ENSSSAG00000091860	0.0957593	0.0676024	0.19245	1.15177	0.326013	0.281361	0.041598	0.0165913
ENSSSAG00000091303	ENSSSAG00000091303	0.556464	0.877319	0.592392	1.14291	0.620709	1.05673	0.527952	0.582571
ENSSSAG00000085808	ENSSSAG00000085808	0.0982019	0.0854672	0.223911	1.14284	0.1019	0.275516	0.189026	0.123145
ENSSSAG00000010774	ENSSSAG00000010774	0.694157	1.07407	1.08097	1.14106	1.03873	1.32194	0.38155	0.745745
ENSSSAG00000054661	ENSSSAG00000054661	1.5944	3.85835	1.14273	1.1395	1.02827	4.55218	1.14133	1.34798
ENSSSAG00000066196	ENSSSAG00000066196	1.27265	2.55472	1.40945	1.13903	1.59866	2.65903	0.795196	1.13661
ENSSSAG00000065468	eif3c	0.594853	0.831117	1.08306	1.13887	0.710602	1.27424	0.434501	0.734736
ENSSSAG00000058239	tsc22d3	0.337739	0.686941	0.780264	1.13371	0.991397	0.689019	0.638546	0.630638
ENSSSAG00000061677	myl1	0.000239596	0.000233381	0.0870583	1.13271	0.000318111	0.0020217	0.00141826	0.000375892
ENSSSAG00000076237	fkbp10b	0.498228	0.748287	0.647825	1.12698	0.58515	1.15508	0.271643	0.223283
ENSSSAG00000080280	mfap2	0.46066	0.802218	0.676563	1.12494	0.51327	0.928336	0.0913338	0.076634
ENSSSAG00000044363	TSAP1	0.143335	0.161355	0.100278	1.12458	0.145484	0.681918	0.109194	0.12485
ENSSSAG00000072377	ENSSSAG00000072377	1.95919	1.51753	0.72558	1.12175	0.688305	1.77644	0.59797	1.04124
ENSSSAG00000085941	timp2a	0.894006	1.79177	1.42974	1.11886	1.13765	1.7342	0.970322	1.38282
ENSSSAG00000117120	ttc36	0.20515	0.271077	0.952173	1.11865	0.442108	0.314979	0.645611	0.390658
ENSSSAG00000006565	rnf13	0.0719161	0.176568	0.241456	1.1185	0.181063	0.186637	0.0783876	0.0922152
ENSSSAG00000055896	ENSSSAG00000055896	0.723569	1.39744	0.875766	1.11749	0.92414	1.67317	0.426227	1.35396
ENSSSAG00000067318	calm2a	0.752012	1.41792	1.29046	1.11697	0.631775	1.6403	0.518358	0.934971
ENSSSAG00000088938	ENSSSAG00000088938	1.02999	1.14703	0.43689	1.11599	0.87823	2.13277	0.221395	0.190525
ENSSSAG00000015001	ENSSSAG00000015001	0.562337	0.801274	0.716044	1.11555	0.562585	1.01446	0.416926	0.564933
ENSSSAG00000001563	aldoaa	0.733536	1.33631	1.54118	1.11452	0.885743	1.93766	0.736449	0.928456
ENSSSAG00000070511	zgc:174904	1.02328	1.2486	1.88278	1.11299	1.217	1.34165	0.965812	1.5506
ENSSSAG00000015620	ENSSSAG00000015620	0.161846	0.213965	0.810202	1.11264	0.249732	0.306013	0.482147	0.240426
ENSSSAG00000047303	UHRF2	0.214449	0.324762	0.203369	1.1099	0.203118	0.336687	0.0788512	0.103454
ENSSSAG00000091277	ENSSSAG00000091277	0.274402	0.240502	0.614842	1.10907	1.01671	0.878575	0.570618	0.776533
ENSSSAG00000052774	ENSSSAG00000052774	0.495999	0.906136	0.909336	1.10645	0.75403	1.04955	0.627076	0.67356
ENSSSAG00000077295	ENSSSAG00000077295	0.763378	1.19875	1.32211	1.10297	0.93577	1.46594	0.572073	1.18471
ENSSSAG00000070504	ENSSSAG00000070504	2.15869	2.14295	2.26231	1.10245	2.27933	2.54704	2.23692	3.02085
ENSSSAG00000067418	rbx1	0.756002	1.00987	0.585547	1.09956	0.857065	1.78147	0.406318	0.686131
ENSSSAG00000098390	cotl1	0.561652	0.928905	1.11256	1.09865	0.780243	1.49058	0.757954	1.32248
ENSSSAG00000071509	pkma	0.49469	0.971388	0.787135	1.09466	0.663043	1.16516	0.52564	0.610671
ENSSSAG00000097028	ENSSSAG00000097028	1.07866	1.61728	0.766227	1.0932	0.72742	2.03168	0.735637	0.831552
ENSSSAG00000070977	eps8l3b	0.609105	0.72752	0.958112	1.09246	0.67971	1.08829	0.462167	2.47066
ENSSSAG00000002056	zgc:86896	0.347046	0.0629259	0.174279	1.09125	0.736289	0.706395	0.5552	0.0990707
ENSSSAG00000056150	gstr	0.576019	0.972731	0.548339	1.085	1.06059	1.01609	0.589425	0.476247
ENSSSAG00000099607	ENSSSAG00000099607	1.44526	1.79063	1.49682	1.08447	1.56782	3.32506	1.41951	1.42846
ENSSSAG00000075123	hspa8b	1.18179	2.38486	0.971784	1.084	0.997858	2.69462	0.6916	1.6069
ENSSSAG00000053883	ENSSSAG00000053883	0.369264	0.472723	0.694626	1.0837	0.533445	0.719602	0.54018	0.327664
ENSSSAG00000039662	ENSSSAG00000039662	0.682516	1.27109	0.681158	1.08348	0.959017	2.46844	0.588289	0.661121
ENSSSAG00000080913	ENSSSAG00000080913	0.46706	0.894529	2.25872	1.08233	1.08858	1.26005	0.556543	0.877388
ENSSSAG00000004765	aebp1	0.417472	0.628609	0.859848	1.08106	0.75927	0.867203	0.175726	0.193748
ENSSSAG00000067251	cyfip1	0.238612	0.456841	0.347821	1.07294	0.327681	0.490047	0.217535	0.311623
ENSSSAG00000075788	seta	0.566936	0.835806	1.08448	1.07277	0.594176	0.907399	0.447128	0.646929
ENSSSAG00000110030	pfn1	0.431463	0.590316	1.15947	1.07218	0.639336	0.877996	0.945333	0.738257
ENSSSAG00000006723	hypk	0.583948	0.709574	0.735132	1.07051	0.776296	0.958362	0.380582	0.790963
ENSSSAG00000045422	h2az2a	0.531038	0.597659	0.871056	1.07006	0.571333	1.08122	0.4596	0.476405
ENSSSAG00000068317	mala	1.30347	1.54621	0.811934	1.06777	0.993869	3.01926	0.656653	5.43051
ENSSSAG00000074856	ENSSSAG00000074856	0.589291	1.40671	0.619236	1.06627	1.14751	1.87489	0.474492	0.732158
ENSSSAG00000011330	ENSSSAG00000011330	0.710699	1.27399	1.1135	1.06488	1.19429	1.641	0.91486	0.912144
ENSSSAG00000003643	ppp1r9ba	0.0962786	0.118798	0.143514	1.06459	0.116264	0.179447	0.107502	0.0547723
ENSSSAG00000003668	ENSSSAG00000003668	0.357919	0.482267	0.639067	1.06456	0.50552	0.943688	0.297996	0.390115
ENSSSAG00000063333	txnip	0.324874	0.721331	0.833608	1.06451	1.021	0.594899	0.875477	1.3515
ENSSSAG00000064179	cox6c	0.313907	0.435428	0.541189	1.06435	0.388137	0.705014	0.352296	1.20769
ENSSSAG00000045726	rabp	0.783889	1.08932	0.665398	1.06348	1.11019	1.81245	0.48622	0.377156
ENSSSAG00000048649	METAP2	0.777732	1.1541	1.27123	1.06274	1.05964	1.51399	0.684725	0.961962
ENSSSAG00000068386	dad1	0.543997	0.845488	0.725127	1.05976	0.592894	1.62174	0.353678	0.518863
ENSSSAG00000065232	TPM1	0.986064	1.45674	1.15902	1.0586	1.1831	1.42945	0.75927	1.12817
ENSSSAG00000064681	fbln1	0.328103	0.291394	0.989039	1.05368	0.515884	0.564662	0.361873	0.41287
ENSSSAG00000068736	M1IP1	0.497382	0.388508	1.01002	1.05332	0.980261	1.01759	0.999105	1.98984
ENSSSAG00000010991	eif3g	0.735702	1.03595	1.09073	1.05225	0.873761	1.83979	0.477258	0.867693
ENSSSAG00000076148	romo1	0.586876	0.981473	0.868054	1.05071	0.841191	1.08662	0.367904	0.924527
ENSSSAG00000053205	plak	0.738758	1.15836	0.912244	1.04974	0.972601	1.63024	0.67704	1.26574
ENSSSAG00000058499	calr3b	0.577792	1.30375	0.923554	1.04939	0.744558	1.54188	0.333606	0.602109
ENSSSAG00000107632	ENSSSAG00000107632	0.771867	0.973423	1.22214	1.04919	1.31776	1.60285	2.39099	1.54476
ENSSSAG00000088379	ENSSSAG00000088379	0.343663	0.393644	0.677967	1.04356	0.552452	0.823071	0.366414	0.507847
ENSSSAG00000063331	tln1	0.511308	1.60052	1.01284	1.03925	0.852072	1.04215	0.571863	0.826528
ENSSSAG00000001899	ENSSSAG00000001899	0	0.000964887	0.171266	1.03772	0	0	0.043424	4.80449
ENSSSAG00000085249	ENSSSAG00000085249	0.327078	0.850334	0.685484	1.03708	1.02117	0.770612	0.438741	0.722076
ENSSSAG00000095974	ENSSSAG00000095974	0.155288	0.276155	0.487487	1.03664	0.246741	0.298084	0.157147	0.550648
ENSSSAG00000057023	prdx6	0.654619	0.956761	0.788565	1.03462	0.781622	1.25951	0.504096	0.782464
ENSSSAG00000060426	ATP6V0C	0.358482	0.841994	0.746865	1.03188	0.572487	1.21532	0.499467	0.776709
ENSSSAG00000064265	atp5f1d	0.509847	0.884123	0.841422	1.03177	0.756872	1.58086	0.35711	2.20462
ENSSSAG00000000272	cs056	0.512016	0.571133	0.693689	1.02724	0.711275	0.905739	0.367137	0.644348
ENSSSAG00000073744	uba52	0.50347	0.671948	0.718166	1.02695	0.683301	0.800711	0.33238	1.27764
ENSSSAG00000060487	cd81a	0.99452	2.36796	1.23433	1.02117	1.17413	2.03161	0.758531	1.31886
ENSSSAG00000121831	COL6A6	0.0870953	0.457827	0.786391	1.02009	0.40848	0.171326	0.080992	0.143168
ENSSSAG00000007302	ENSSSAG00000007302	0.45225	0.710462	0.701891	1.0169	0.676938	0.845991	0.527013	1.07455
ENSSSAG00000086039	si:ch1073-459j12.1	0.804455	1.6669	0.956251	1.01632	1.07687	1.83604	0.459508	0.298242
ENSSSAG00000056404	ENSSSAG00000056404	0.638144	1.06093	0.72052	1.01524	1.38564	2.42832	0.913969	0.655284
ENSSSAG00000008475	tnnt1	0.00263817	0.000256447	0.323317	1.01373	0.000267701	0.00255918	0.0117988	0.0056491
ENSSSAG00000108067	ENSSSAG00000108067	0.372165	0.55647	0.858102	1.011	0.511623	2.01438	0.29287	0.478068
ENSSSAG00000104276	ENSSSAG00000104276	0.490132	0.646862	1.09878	1.01097	0.793977	1.05754	0.604722	0.670306
ENSSSAG00000090101	ppp1caa	0.628361	0.945728	0.83717	1.01032	0.918423	1.64106	0.745633	0.944065
ENSSSAG00000117422	ENSSSAG00000117422	4.9679	0.582678	1.91807	1.00892	0.800123	2.50777	1.71542	4.70886
ENSSSAG00000012590	plecb	1.40414	2.67898	2.26163	1.0086	2.27654	2.54543	1.13909	2.21962
ENSSSAG00000046603	atp5l	0.436013	0.588065	0.491714	1.00768	0.549425	1.30997	0.187111	2.99964
ENSSSAG00000093218	ENSSSAG00000093218	0.460711	0.449787	0.445014	1.00566	0.435544	0.944919	0.528108	0.512867
ENSSSAG00000052480	ENSSSAG00000052480	0.154223	0.303039	0.25128	1.00313	0.244791	0.403955	0.123704	0.335735
ENSSSAG00000075360	QCR6	0.299589	0.343882	0.431908	1.00048	0.289079	0.612531	0.15204	1.0189
ENSSSAG00000007968	cnbpa	0.534631	1.14371	0.944736	0.998804	0.709525	1.02032	0.557424	0.813076
ENSSSAG00000107065	ENSSSAG00000107065	0	0.000676439	0.241002	0.9936	0.000261037	0	0	0.0538217
ENSSSAG00000121872	id2a	0.937447	1.95615	0.732245	0.993362	2.01675	1.84797	0.866847	0.684549
ENSSSAG00000117241	ENSSSAG00000117241	1.16097	1.55413	0.692677	0.992409	0.523273	3.47895	0.547869	1.23071
ENSSSAG00000048052	csde1	0.990418	0.98487	0.887661	0.992271	0.823746	1.03369	0.57038	0.96012
ENSSSAG00000006727	ENSSSAG00000006727	0.688741	2.25305	1.1645	0.991781	1.61223	1.65752	0.534988	0.845757
ENSSSAG00000055826	ENSSSAG00000055826	0.00961214	0.0163594	7.24396	0.99028	0.067019	0.00960782	0.000790503	0.0113938
ENSSSAG00000114249	ENSSSAG00000114249	0.638901	0.868054	2.18776	0.989673	0.870423	1.68814	0.706118	1.09067
ENSSSAG00000053842	ENSSSAG00000053842	0.907179	1.40834	1.01353	0.988044	0.770225	1.58686	0.828586	0.996329
ENSSSAG00000063443	fhl1a	0.0521918	0.16645	0.11185	0.987434	0.0823555	0.0989451	0.0338765	0.0166316
ENSSSAG00000077201	ENSSSAG00000077201	0.344546	0.305564	0.389799	0.985076	0.860994	0.706811	0.815728	0.39146
ENSSSAG00000121603	ENSSSAG00000121603	0.833175	1.31129	0.913872	0.98149	0.854974	1.72087	0.672506	0.679705
ENSSSAG00000057209	SRGN	0.96876	2.42919	1.05033	0.97812	1.19131	1.88773	0.918168	0.886969
ENSSSAG00000081731	postnb	0.606084	1.04782	0.220877	0.976414	1.55587	1.56666	5.1977	7.12046
ENSSSAG00000096450	ENSSSAG00000096450	1.77408	1.46431	1.28657	0.973952	1.37145	2.5398	1.0233	1.23651
ENSSSAG00000095019	FBN1	1.35827	1.8633	1.14086	0.973916	1.87541	4.01959	0.971955	0.977572
ENSSSAG00000059523	atp5po	0.530487	0.590383	0.586368	0.973152	0.675251	1.37757	0.398049	1.86582
ENSSSAG00000092004	ENSSSAG00000092004	0.507964	0.662708	0.764034	0.97255	0.745012	0.958016	0.946041	0.884415
ENSSSAG00000051695	ENSSSAG00000051695	0.296738	0.590836	0.906617	0.969931	0.406482	0.806322	0.245801	0.464849
ENSSSAG00000065979	ENSSSAG00000065979	0.559729	0.933721	0.803489	0.969753	0.692944	1.29879	0.672069	0.884431
ENSSSAG00000078898	ENSSSAG00000078898	0.398722	0.565285	0.657786	0.968986	0.584739	0.978459	0.405044	0.465794
ENSSSAG00000079718	dspa	1.36333	1.8059	0.782182	0.967561	0.847554	2.26195	0.592986	1.14065
ENSSSAG00000003806	ENSSSAG00000003806	0.346943	0.518265	0.466339	0.966658	0.491299	0.595925	0.240812	0.460882
ENSSSAG00000074737	adhx	0.446257	0.621283	0.723022	0.964603	0.61948	1.39498	0.443051	0.600505
ENSSSAG00000037936	lg3bp	0.501965	0.76215	1.0519	0.962487	0.780396	1.1161	0.506764	0.251887
ENSSSAG00000002391	ENSSSAG00000002391	0.693515	1.13621	0.661923	0.961594	0.700595	1.23386	0.640126	0.905237
ENSSSAG00000108961	hic1	0.100225	0.224327	0.290978	0.959696	0.356018	0.220413	0.566482	0.652271
ENSSSAG00000109961	EHD2	1.0381	2.95597	1.27462	0.956231	0.982755	2.64861	0.522047	0.862504
ENSSSAG00000073792	ENSSSAG00000073792	0.267933	0.585656	0.630182	0.955465	0.511881	0.438082	0.193373	0.355624
ENSSSAG00000043976	atp5po	0.448723	0.670626	0.539083	0.955158	0.583689	1.33515	0.305143	2.14147
ENSSSAG00000068881	ssr3	0.131522	0.33655	0.587346	0.95438	0.685866	0.758237	0.291713	0.423642
ENSSSAG00000006051	ENSSSAG00000006051	0.337777	0.528676	0.520035	0.949123	0.569851	0.707208	0.313342	1.6627
ENSSSAG00000053863	dlx3b	0.278641	0.313293	0.706081	0.941111	0.521158	0.664568	0.248944	0.202512
ENSSSAG00000080557	drap1	0.087636	0.13885	0.14519	0.940665	0.165706	0.1547	0.117382	0.156259
ENSSSAG00000068748	srpx2	0.597102	0.787454	0.79867	0.938834	0.382338	1.13198	0.149083	0.101477
ENSSSAG00000071166	PSMA3	0.483342	0.877121	0.757629	0.935666	0.611763	1.12007	0.500767	0.585757
ENSSSAG00000047323	mybpc1	0	0	0.171849	0.933616	0.000920086	0	0	0.000662031
ENSSSAG00000042650	ENSSSAG00000042650	0.234959	0.453943	0.264995	0.931999	0.201686	0.645586	0.12504	0.158595
ENSSSAG00000071082	capn12	0.243747	0.229909	1.06189	0.930571	0.520297	0.463914	0.334552	0.307371
ENSSSAG00000056108	ENSSSAG00000056108	0.52233	1.02906	0.65188	0.929301	0.574462	1.58747	0.463716	1.19847
ENSSSAG00000007086	fbln1	0.0353043	0.148124	1.24368	0.927296	0.0869804	0.0601218	0.086365	0.0817057
ENSSSAG00000062981	DBI	0.910124	0.504496	0.68312	0.926261	0.533463	0.804598	0.263843	1.12377
ENSSSAG00000086861	myh7	0	0.000115156	0.210219	0.925618	0	0.00242572	0.0026521	0.0248188
ENSSSAG00000044713	snrpb	0.567563	1.28838	0.959088	0.925048	0.714123	1.5592	0.358324	0.810826
ENSSSAG00000080848	eef2b	0.923513	1.50256	1.46633	0.923078	1.27509	1.67027	0.650203	1.10152
ENSSSAG00000113117	PURB	0.327175	0.680962	0.477651	0.915965	0.468183	0.886231	0.544497	0.500184
ENSSSAG00000068428	ENSSSAG00000068428	0.0243325	1.08837	0.493468	0.915953	0.0137648	0.139816	0.0816617	0.225304
ENSSSAG00000038579	ENSSSAG00000038579	0.358663	0.780693	0.695859	0.913309	0.677997	0.985487	0.359288	0.547449
ENSSSAG00000100340	ENSSSAG00000100340	0.354697	0.527972	0.575341	0.911931	0.413344	0.653	0.32494	0.772165
ENSSSAG00000103384	ENSSSAG00000103384	0.589244	0.977642	0.841018	0.910747	0.978335	1.2007	0.689789	0.656893
ENSSSAG00000083363	ENSSSAG00000083363	1.37654	2.45399	1.86374	0.91011	3.16804	3.38656	0.456101	0.791482
ENSSSAG00000119277	prss35	1.26085	1.23062	0.636958	0.909985	0.745222	2.28002	0.0511334	0.0392282
ENSSSAG00000056066	atp5pf	0.345627	0.370464	0.546763	0.907446	0.368749	0.704224	0.230254	2.57242
ENSSSAG00000056908	tgfbi	0.836647	3.18228	0.881199	0.906905	0.64957	1.81515	0.198294	0.413119
ENSSSAG00000107207	ENSSSAG00000107207	0.268759	0.349303	0.585385	0.9069	0.591748	0.620454	0.305937	0.342357
ENSSSAG00000081208	col7a1	0.264093	0.371367	0.871021	0.905013	0.643504	0.680642	0.171679	0.161941
ENSSSAG00000075851	ednraa	1.41458	3.21695	0.558604	0.899221	1.32521	3.25944	0.46047	0.527293
ENSSSAG00000008240	TCP1	0.842004	1.27123	1.11115	0.897768	0.854335	1.6913	0.467877	0.749717
ENSSSAG00000074128	ENSSSAG00000074128	0.314809	0.626697	0.708178	0.894662	0.501621	0.708753	0.61819	0.686145
ENSSSAG00000043973	fkbp10a	0.437394	0.869304	0.610891	0.894009	0.553027	0.921914	0.432327	0.604066
ENSSSAG00000066338	ak2	0.291157	0.411737	0.516527	0.889695	0.61858	0.605491	0.431561	0.307934
ENSSSAG00000118672	ENSSSAG00000118672	0.330259	0.263837	0.481281	0.889516	0.384545	0.549347	0.108825	0.253048
ENSSSAG00000096794	ENSSSAG00000096794	0.397264	0.551235	1.11838	0.88895	0.939042	1.24508	0.653636	0.33032
ENSSSAG00000089329	cebpb	1.27624	2.15832	0.609283	0.886903	1.43476	2.78533	1.18283	1.86082
ENSSSAG00000052206	cd82b	0.516548	0.857385	1.16398	0.886763	0.653371	0.775613	0.35937	0.488519
ENSSSAG00000078009	SAT1	0.423068	0.781617	1.51187	0.886528	0.763135	0.975591	0.661234	1.19021
ENSSSAG00000079020	zbtb17	0.0144609	0.0514426	0.380069	0.885709	0.127865	0.0451007	0.0548616	0.715745
ENSSSAG00000046325	qdpra	0.454856	0.4962	0.696059	0.884985	0.650748	0.693181	0.154186	0.278226
ENSSSAG00000079524	fap	0.476598	0.81498	0.567863	0.884585	0.442271	0.992082	0.0833722	0.401373
ENSSSAG00000044364	itgbl1	1.16055	2.47911	0.716643	0.88295	1.64851	2.53234	2.22002	2.13738
ENSSSAG00000038979	ENSSSAG00000038979	0.659137	1.14466	0.786192	0.882323	0.577906	1.37629	0.338734	0.516202
ENSSSAG00000056009	sahhb	0.600396	0.760644	0.699124	0.882182	0.699302	2.07519	0.461387	0.52013
ENSSSAG00000094616	ENSSSAG00000094616	0.658803	0.42322	1.37703	0.878764	0.36432	1.40817	1.35625	1.25791
ENSSSAG00000004747	sh3bgrl3	0.349901	0.458572	1.20054	0.878324	0.576243	1.16728	0.424891	0.517706
ENSSSAG00000075920	nccrp1	0.600142	1.0465	0.610401	0.877698	0.557205	1.33536	0.282721	1.29514
ENSSSAG00000007935	cox6b2	0.417074	0.552766	0.357071	0.87731	0.517977	1.45874	0.307329	0.684564
ENSSSAG00000093198	ENSSSAG00000093198	0.825768	1.36152	0.645559	0.876631	0.633044	1.62042	0.618126	0.715947
ENSSSAG00000103603	igfbp7	0.618458	0.794622	0.731811	0.873805	1.09064	1.17231	0.629332	0.406406
ENSSSAG00000120863	ENSSSAG00000120863	0.00160883	0.0205832	6.92673	0.872508	0.0734704	0.00105322	0.0057132	0.00202255
ENSSSAG00000087231	ENSSSAG00000087231	0.876369	1.84421	1.11345	0.87243	0.657431	2.06602	0.521678	0.827226
ENSSSAG00000078518	gdib	0.389068	0.65388	0.928571	0.871306	0.734722	0.814595	0.548693	0.577714
ENSSSAG00000001088	eif3d	1.37738	0.73056	0.791029	0.867786	0.833683	1.21438	0.375339	0.507242
ENSSSAG00000065943	ifitm5	0.353381	0.189107	0.492376	0.867501	0.404144	0.396974	0.0650921	0.0171513
ENSSSAG00000064103	vdac1	0.411581	0.534373	0.684719	0.866099	0.577424	1.30348	0.323642	0.29739
ENSSSAG00000010414	ENSSSAG00000010414	0.315738	0.250995	0.960076	0.8657	0.66159	0.391534	0.808797	0.694147
ENSSSAG00000046709	ENSSSAG00000046709	0.458319	1.04428	0.617027	0.86505	0.713096	1.23165	0.681733	0.579361
ENSSSAG00000074247	RPL5	0.390116	0.636092	0.522444	0.863145	0.54937	0.832932	0.284129	0.335205
ENSSSAG00000106298	ENSSSAG00000106298	0.620251	0.957218	0.686455	0.862093	0.544477	0.965577	0.553494	0.717473
ENSSSAG00000044642	nucb1	0.332157	0.518929	0.36469	0.860645	0.404496	0.986882	0.218666	0.259393
ENSSSAG00000006695	si:dkey-251i10.2	0.145195	0.0494841	0.054883	0.859075	0.488929	0.27208	0.140981	0.0587475
ENSSSAG00000091091	ENSSSAG00000091091	0.494353	0.713186	0.684015	0.857636	0.589874	1.05052	0.474566	0.56558
ENSSSAG00000120156	jpt1b	0.98571	1.1679	0.804107	0.855483	0.847466	1.71601	0.755041	1.06932
ENSSSAG00000057759	METAP2	0.509106	0.813238	0.941981	0.855389	0.778032	1.02717	0.361361	0.711611
ENSSSAG00000048092	snrpg	0.432642	0.741239	0.563397	0.854858	0.438048	0.938222	0.352044	0.570791
ENSSSAG00000088227	fkbp7	0.520975	0.868011	0.730158	0.853188	0.426132	1.08537	0.182773	0.425971
ENSSSAG00000078738	dync1h1	0.607731	1.02565	0.707993	0.851804	0.770115	1.17806	0.465735	0.467507
ENSSSAG00000054002	ENSSSAG00000054002	0.646522	1.18236	0.592226	0.851751	0.844326	1.2842	0.48409	0.989504
ENSSSAG00000100053	pnrc2	0.616067	0.670582	0.756793	0.843264	0.772962	1.24432	0.49562	0.794102
ENSSSAG00000064454	EIF3K	0.407341	0.672925	0.759341	0.842591	0.674329	1.12947	0.381695	0.493693
ENSSSAG00000068711	neb	0.000325263	0.02655	0.152801	0.841769	0.00127447	0.035918	0.0526716	0.835491
ENSSSAG00000073640	ENSSSAG00000073640	0.458014	0.950659	0.630417	0.839444	0.658011	1.16889	0.243061	0.423658
ENSSSAG00000072101	casq1b	0	0	0.0830837	0.839289	0	0.00733727	0.026957	0.0777449
ENSSSAG00000067375	epcam	0.75224	1.33558	0.773863	0.839155	0.753239	1.80718	0.745403	0.932821
ENSSSAG00000058564	snrpe	0.403155	0.722921	0.54377	0.839152	0.591415	0.87413	0.456047	0.497754
ENSSSAG00000052931	CBX3	0.427792	0.68505	0.40605	0.838543	0.492102	1.20491	0.396979	0.286343
ENSSSAG00000051579	RHOC	0.587276	1.43424	0.672822	0.837785	0.847126	1.34592	0.683203	0.921763
ENSSSAG00000004592	suclg1	0.164998	0.385808	0.475223	0.834195	0.26484	0.377429	0.146882	0.430739
ENSSSAG00000077463	if3ei	0.625877	0.876121	0.782663	0.834	0.830307	1.18538	0.385561	0.754987
ENSSSAG00000076051	ENSSSAG00000076051	0.945498	1.49991	0.852664	0.828992	0.997599	2.06436	0.53828	0.394641
ENSSSAG00000040480	psmb4	0.447832	0.656259	0.499891	0.826487	0.629333	0.997377	0.277641	0.44193
ENSSSAG00000096895	cdh11	0.280287	0.365827	0.608512	0.825539	0.275434	0.370028	0.154727	0.174434
ENSSSAG00000098965	ARL6IP5	0.396608	0.988556	0.63686	0.824213	0.544966	1.04148	0.368289	0.825346
ENSSSAG00000078235	NDFIP1	0.264671	0.315773	0.431634	0.822346	0.293614	0.616245	0.287699	0.280445
ENSSSAG00000088615	ARF4	0.485563	1.05882	0.774035	0.821638	0.661587	1.0807	0.399688	0.695281
ENSSSAG00000056557	faub	0.37525	0.483569	0.672094	0.820294	0.529892	0.663254	0.764532	0.652431
ENSSSAG00000047878	paplnb	5.51261	0.974039	0.216662	0.818315	1.09052	7.35593	1.73534	5.78299
ENSSSAG00000043651	eif3d	0.467567	0.718563	0.656305	0.817086	0.657243	1.38827	0.371587	0.483765
ENSSSAG00000058579	bahcc1b	0.0117669	0.0268454	0.0711703	0.816782	0.027313	0.0473858	0.0490474	0.0535728
ENSSSAG00000065166	CKM	0	0	0.0478425	0.816308	0	0.00090364	0.00889146	2.17719
ENSSSAG00000071321	cox7a2a	0.530746	0.913979	0.608945	0.816158	0.558464	1.73335	0.272202	0.508203
ENSSSAG00000056484	ENSSSAG00000056484	0.568135	0.842588	0.685079	0.815353	0.705647	1.12895	0.421134	0.73102
ENSSSAG00000055352	spint2	0.229724	0.203035	0.469966	0.815044	0.519442	0.455901	0.8116	0.530054
ENSSSAG00000040393	cfl1	0.728305	1.5833	1.00593	0.814348	0.692042	1.54574	0.431645	1.03529
ENSSSAG00000044891	cotl1	0.250242	0.50319	0.610518	0.814257	0.416528	0.534095	0.358994	0.398222
ENSSSAG00000076111	kars1	0.296418	0.272745	0.560908	0.814113	0.530745	0.468738	0.7686	0.371884
ENSSSAG00000076757	hint1	0.267998	0.424828	0.435081	0.81279	0.505465	0.733383	0.280457	0.44042
ENSSSAG00000099583	ENSSSAG00000099583	0.682272	0.421211	0.279104	0.812254	0.604327	1.31666	0.428952	0.432485
ENSSSAG00000070023	clus	1.22682	2.18254	0.803037	0.81175	1.14918	2.38071	0.504038	0.64069
ENSSSAG00000040136	ENSSSAG00000040136	0.581598	0.770129	0.733016	0.811061	0.663496	1.36096	0.748437	0.414105
ENSSSAG00000066078	glud1a	0.467771	0.919788	0.656355	0.810912	0.502204	0.824877	0.304276	0.321134
ENSSSAG00000003698	ENSSSAG00000003698	0.231722	0.225589	0.308381	0.810692	0.355087	0.410503	0.170679	0.156269
ENSSSAG00000001403	ENSSSAG00000001403	0.58718	0.768588	0.684483	0.808701	0.603838	1.03947	0.628482	0.642258
ENSSSAG00000010758	paics	0.289227	0.335532	0.581588	0.807682	0.254586	0.514475	0.211992	0.196542
ENSSSAG00000042994	si:dkey-222f2.1	0.309633	0.410016	0.525411	0.807048	0.643763	0.706226	0.375725	0.824865
ENSSSAG00000074509	ENSSSAG00000074509	1.78146	3.24859	2.19668	0.805822	0.282074	2.54656	0.167829	0.113839
ENSSSAG00000001365	tcpd	0.394451	0.698423	0.428641	0.80537	0.439229	0.910561	0.255925	0.558063
ENSSSAG00000045467	ENSSSAG00000045467	0.122528	0.252493	0.469666	0.803419	0.240909	0.248995	0.233612	0.153251
ENSSSAG00000048638	rgs13	0.514583	0.519912	0.943219	0.803269	0.792672	0.731933	1.16238	0.709664
ENSSSAG00000114493	ENSSSAG00000114493	0.172302	0.128382	0.47379	0.802557	0.337218	0.294524	0.407866	0.258828
ENSSSAG00000010200	ENSSSAG00000010200	0.277792	0.292362	0.487848	0.802464	0.434432	0.660364	0.186564	0.182543
ENSSSAG00000064882	ssr3	0.389079	0.42085	0.573922	0.801406	0.339374	0.677409	0.293292	0.515064
ENSSSAG00000041551	pfdn6	0.642317	0.999048	0.562919	0.799707	0.609793	2.30299	0.430531	0.478745
ENSSSAG00000049830	nop56	0.889712	1.16241	0.761022	0.799665	0.861127	1.57839	0.607833	0.625324
ENSSSAG00000010813	fgl2	0.600568	1.45207	0.55444	0.797578	1.38223	1.67787	1.17094	1.36635
ENSSSAG00000006729	ENSSSAG00000006729	0.40273	0.719534	0.624901	0.796756	0.53612	0.839701	0.247461	0.623101
ENSSSAG00000027269	ENSSSAG00000027269	0.227599	0.31884	0.442361	0.796283	0.418741	0.369251	0.319691	0.625656
ENSSSAG00000046077	ENSSSAG00000046077	0.484209	0.84775	0.712318	0.793563	1.04689	0.877986	0.802956	0.79011
ENSSSAG00000057888	ENSSSAG00000057888	0.345785	0.724792	0.555644	0.790859	0.478275	0.797169	0.424006	1.13658
ENSSSAG00000068743	tsn7	0.674933	1.10724	0.603745	0.790175	0.621969	1.21458	0.33151	0.429188
ENSSSAG00000078894	ndufb4	0.29015	0.448524	0.408946	0.787939	0.481032	0.54791	0.236212	1.23306
ENSSSAG00000111866	ENSSSAG00000111866	0.401506	0.560071	0.846117	0.787642	0.402943	0.832992	0.166301	0.179524
ENSSSAG00000044653	ENSSSAG00000044653	0.0154194	0.0288235	0.0110518	0.787496	0.01341	0.0211994	0.0193603	0.0358693
ENSSSAG00000076412	slc38a5b	0.329338	0.659196	0.392345	0.786737	0.625493	0.587254	0.51796	0.966824
ENSSSAG00000073163	ENSSSAG00000073163	0.643069	0.999677	0.685145	0.784948	0.597907	1.50801	0.404375	0.617842
ENSSSAG00000066944	ENSSSAG00000066944	0.388778	0.322436	0.518058	0.784425	0.563972	0.718826	0.497788	0.409152
ENSSSAG00000041501	atl3	0.507225	1.05388	0.627073	0.782485	0.738882	1.12649	0.380568	0.583696
ENSSSAG00000074231	NDUFA5	0.358497	0.448657	0.477111	0.781521	0.430578	0.769853	0.284129	0.828224
ENSSSAG00000057247	myh9a	0.398781	0.317791	0.522811	0.780096	0.609223	0.883247	0.485702	0.437307
ENSSSAG00000059652	ENSSSAG00000059652	0.673619	1.16081	0.801292	0.779982	1.04483	2.47911	0.458531	0.635086
ENSSSAG00000070313	zgc:103482	0.772503	1.35773	1.12139	0.778843	0.759106	3.98497	0.337123	0.713929
ENSSSAG00000095488	HSPBB	0.000840563	0.0216953	0.113133	0.777246	0.00356098	0.0327656	0.0102004	0.875635
ENSSSAG00000101248	ENSSSAG00000101248	0.463529	0.390364	1.18059	0.777007	0.391884	1.12307	0.875021	1.01417
ENSSSAG00000073647	ENSSSAG00000073647	0.325337	0.523638	0.479925	0.776346	0.673659	0.64387	0.326727	0.433614
ENSSSAG00000044923	RNaseP_nuc	0.839613	0.530969	0.987867	0.774523	0.719527	0.99426	0.918753	1.66279
ENSSSAG00000102112	ccng1	0.583127	0.921345	0.83481	0.77444	0.81449	0.998739	0.570784	0.653099
ENSSSAG00000047203	tax1bp1b	0.290865	0.706053	0.4496	0.773464	0.499397	0.58904	0.459529	2.52919
ENSSSAG00000077830	cbr1l	0.212179	0.329085	0.368012	0.773281	0.323714	0.494914	0.369741	0.432394
ENSSSAG00000089325	ENSSSAG00000089325	0.440417	0.575824	0.717413	0.77072	0.666187	0.857104	0.454609	0.366127
ENSSSAG00000039042	h2az2b	0.233149	0.377916	0.557194	0.770095	0.34856	0.786083	0.243529	0.288706
ENSSSAG00000109017	ndufa1	0.403573	0.568131	0.402782	0.769867	0.432195	1.60658	0.297851	1.30345
ENSSSAG00000115603	tnni1b	0.351605	1.04018	1.17502	0.769576	0.96202	0.954167	0.415466	0.820294
ENSSSAG00000004511	gstz1	0.503941	0.558312	0.804081	0.769255	0.614387	0.901214	0.0592893	0.0937753
ENSSSAG00000092591	ENSSSAG00000092591	0	0.000365584	0.0766865	0.767163	0	0	0	0.0985755
ENSSSAG00000087936	spcs1	0.36107	0.728237	0.759584	0.766648	0.467527	0.709413	0.309687	0.416706
ENSSSAG00000077151	atp5f1c	0.301918	0.36225	0.418796	0.766636	0.382239	0.591339	0.18226	1.49562
ENSSSAG00000121987	gpm6b	0.401942	0.931099	0.666894	0.76645	0.7649	1.29473	0.593511	0.629722
ENSSSAG00000066735	agr1	0.289553	0.280009	0.20638	0.766131	0.265274	0.675398	0.202466	0.288028
ENSSSAG00000047244	htra1b	0.378824	0.455662	0.570791	0.764312	0.510502	0.835527	0.53963	0.431397
ENSSSAG00000114464	pvalb3	0	0	0.0690503	0.763899	0	0	0.384507	0
ENSSSAG00000070939	plp2	0.666156	1.13275	0.608958	0.763742	0.658276	2.74255	0.242049	0.463323
ENSSSAG00000111725	ENSSSAG00000111725	0.571693	0.949632	0.970362	0.761167	0.752193	1.25453	0.329843	0.469992
ENSSSAG00000067873	ENSSSAG00000067873	0.326483	0.325508	0.306411	0.759166	0.388815	0.704556	0.249737	2.28255
ENSSSAG00000094932	ENSSSAG00000094932	0.254574	0.423639	0.671247	0.758707	0.495014	0.564812	0.274199	0.429268
ENSSSAG00000113526	mtpn	0.389949	0.577476	0.527504	0.757215	0.441337	0.912139	0.347462	0.391258
ENSSSAG00000068654	nrk2	0.309615	0.926423	0.609778	0.750836	0.447496	0.91134	1.05222	2.98273
ENSSSAG00000056139	sptan1	0.351488	0.86675	0.491382	0.750099	0.553302	0.912527	0.379982	0.507361
ENSSSAG00000077911	ENSSSAG00000077911	0.599522	1.35968	0.624085	0.749583	0.823933	1.37856	0.655126	0.911169
ENSSSAG00000009590	ENSSSAG00000009590	0.0104992	0.0142667	0.171445	0.745442	0.0221247	0.0783298	0.0226818	0.955858
ENSSSAG00000047957	uqcrb	0.392202	0.507897	0.540788	0.744801	0.519184	0.838238	0.348156	2.11631
ENSSSAG00000106347	hp1bp3	0.259674	0.325719	0.6476	0.74399	0.532101	0.790857	0.313208	0.13161
ENSSSAG00000082229	arhgdia	0.442312	0.984949	0.898078	0.742518	0.630706	1.03192	0.408355	0.574593
ENSSSAG00000061479	CSF1R	0.731338	0.506757	1.05878	0.742154	0.445314	0.958144	0.707843	0.36017
ENSSSAG00000006130	ENSSSAG00000006130	0.274096	0.525726	0.373316	0.741099	0.449087	0.678303	0.23905	0.500029
ENSSSAG00000113069	TPM3	0.473485	0.593623	0.949268	0.741099	0.521225	0.814437	0.581362	0.576541
ENSSSAG00000005868	TMEM59	0.514845	0.707458	0.686276	0.737952	0.598676	1.31286	0.65514	0.414997
ENSSSAG00000046961	eif3ea	0.286205	0.560943	0.502803	0.736495	0.462698	0.730717	0.285982	0.56971
ENSSSAG00000004909	gchfr	0.221918	0.392429	0.401302	0.735982	0.496147	0.392992	0.061088	0.149822
ENSSSAG00000053906	ass1	0.389341	0.355241	0.718317	0.734263	0.481431	0.862006	0.558852	0.449375
ENSSSAG00000051514	prdx5	0.282726	0.498745	0.512937	0.734009	0.535438	1.42307	0.338443	0.415762
ENSSSAG00000005676	ENSSSAG00000005676	0.754392	1.4843	0.811788	0.732515	0.554486	1.76591	0.443476	0.674957
ENSSSAG00000068546	srsf5b	0.390335	0.685526	0.774447	0.730026	0.530955	1.12654	0.393311	0.342158
ENSSSAG00000049859	ENSSSAG00000049859	0.354223	0.604275	0.531724	0.729313	0.701553	0.725078	0.303461	0.371975
ENSSSAG00000010227	ENSSSAG00000010227	0.300851	0.402924	0.627618	0.728384	0.482701	0.559368	0.339375	0.61817
ENSSSAG00000071876	ENSSSAG00000071876	0.553646	1.00343	0.757992	0.728225	0.911549	1.05963	0.55143	0.568516
ENSSSAG00000040164	ndufs4	0.437168	0.657433	0.429703	0.728204	0.533886	1.10628	0.301197	1.26602
ENSSSAG00000075339	ENSSSAG00000075339	0.112831	0.120144	0.165949	0.72692	0.143803	0.153482	0.0716425	0.166572
ENSSSAG00000001799	ENSSSAG00000001799	0.157307	0.180315	0.209281	0.726905	0.216351	0.638499	0.119022	0.484329
ENSSSAG00000038629	atp5pb	0.327051	0.458922	0.416973	0.726868	0.434066	1.02108	0.31319	1.30742
ENSSSAG00000003002	npc2.1	0.424692	0.747114	0.698672	0.725607	0.563853	0.976814	0.454354	0.70269
ENSSSAG00000088296	ENSSSAG00000088296	0.327318	0.427575	0.498655	0.725201	0.431933	1.09347	0.293173	0.432887
ENSSSAG00000077062	gpx1b	0.179446	0.503542	0.619696	0.723469	0.342159	0.555633	0.20059	0.527629
ENSSSAG00000080123	vamp8	0.0522803	0.137666	0.107811	0.723444	0.109019	0.137281	0.0808086	0.102378
ENSSSAG00000071259	npl	0.358443	0.517421	0.608876	0.722987	0.722175	0.674049	0.347367	0.318855
ENSSSAG00000040232	itgav	0.585601	0.890752	0.784045	0.722751	0.68004	1.57737	0.496845	0.899136
ENSSSAG00000006836	ENSSSAG00000006836	0.162002	0.25489	0.399463	0.721437	0.541862	0.423783	0.011705	0.0280771
ENSSSAG00000004029	dkk3b	0.437451	0.803417	0.510049	0.721137	0.56068	1.1741	0.17477	0.3071
ENSSSAG00000046482	ENSSSAG00000046482	0.173702	0.19393	0.337155	0.719978	0.314005	0.44421	0.241232	0.156445
ENSSSAG00000070917	psmb7	0.517007	0.866659	0.494332	0.718838	0.543786	1.1864	0.243311	0.488869
ENSSSAG00000093330	ENSSSAG00000093330	0.361453	0.90705	0.779864	0.717645	0.774252	1.00051	0.640433	0.697876
ENSSSAG00000098505	ENSSSAG00000098505	0.097316	0.075334	0.390059	0.7171	0.224742	0.1811	0.0862092	0.0713103
ENSSSAG00000084074	ENSSSAG00000084074	0.250445	0.351552	0.355365	0.716878	0.385341	0.483829	0.204744	0.451035
ENSSSAG00000061181	ENSSSAG00000061181	0.237214	0.405179	0.685644	0.715481	0.498002	0.434945	0.434086	0.42001
ENSSSAG00000115283	fkbp9	0.180353	0.0904215	0.180559	0.714837	0.119505	0.414572	0.123975	0.116585
ENSSSAG00000120886	SLIRP	0.314815	0.611766	0.361989	0.714825	0.538955	0.756015	0.259632	0.454673
ENSSSAG00000005526	copa	0.282298	0.586097	0.34873	0.714735	0.317281	0.55593	0.146978	0.235015
ENSSSAG00000062948	ENSSSAG00000062948	0.437065	0.555576	0.776091	0.713545	0.575395	0.753137	0.621939	0.545476
ENSSSAG00000080704	serinc1	0.456039	0.916702	0.703239	0.713312	0.787963	1.17979	0.601661	0.831606
ENSSSAG00000064790	cbx3	0.369696	0.613946	0.445192	0.712823	0.514619	0.785026	0.346528	0.305341
ENSSSAG00000103944	ENSSSAG00000103944	0.158201	0.14396	0.576758	0.71148	0.257654	0.356037	0.376423	0.290774
ENSSSAG00000004707	wdr83os	0.194155	0.306574	0.419182	0.70733	0.396916	0.429783	0.291443	0.366993
ENSSSAG00000052884	spon1a	0.0356895	0.0914313	0.54417	0.7073	0.0650383	0.129527	0.0507891	0.0506538
ENSSSAG00000077249	ENSSSAG00000077249	0.66783	1.14236	0.71435	0.706894	0.878828	0.998818	0.562567	0.552082
ENSSSAG00000000202	snx24	0.384685	0.703127	0.762811	0.704113	0.585366	1.0375	1.02871	1.70193
ENSSSAG00000044798	QCR6	0.225449	0.427858	0.332478	0.70349	0.329347	0.524666	0.231717	1.35638
ENSSSAG00000003831	ENSSSAG00000003831	0.200102	0.540084	0.61652	0.70286	0.452187	0.695701	0.28458	0.357302
ENSSSAG00000048169	ENSSSAG00000048169	0.430762	0.746328	1.03332	0.702612	0.654656	0.99107	0.40124	0.48795
ENSSSAG00000113858	eif3m	0.448733	0.683551	0.679923	0.702204	0.689813	0.947434	0.704544	0.614844
ENSSSAG00000106636	ENSSSAG00000106636	0.189067	0.251237	1.06009	0.70084	0.390858	0.596152	0.133096	0.294475
ENSSSAG00000008371	aspg	0.29038	0.670028	1.1733	0.699423	0.329623	0.634785	0.510498	0.270972
ENSSSAG00000100394	ENSSSAG00000100394	0.416454	0.789373	0.701098	0.698758	0.619534	0.963516	0.338348	0.43854
ENSSSAG00000078948	cct5	0.470347	0.927366	0.678141	0.698752	0.793499	1.14514	0.383178	0.525318
ENSSSAG00000049615	s100w	0.878831	0.871918	0.664127	0.698156	0.955929	2.25517	0.415328	0.667901
ENSSSAG00000006501	ENSSSAG00000006501	0.793828	0.725172	0.4044	0.698039	2.03424	2.00993	1.50326	0.689863
ENSSSAG00000102849	ENSSSAG00000102849	0.671405	1.13133	0.628954	0.69801	0.497364	1.3902	0.420427	0.455758
ENSSSAG00000082023	ENSSSAG00000082023	0.319464	0.729328	0.542786	0.697955	0.223718	0.807773	0.370683	0.788227
ENSSSAG00000048974	ENSSSAG00000048974	0.0642845	0.130944	0.602759	0.697721	0.29719	0.152636	0.346397	0.270727
ENSSSAG00000082977	ENSSSAG00000082977	0.358843	0.285871	1.14234	0.697504	0.385289	0.642771	1.04371	1.30398
ENSSSAG00000060781	ENSSSAG00000060781	0.198003	0.314557	0.294964	0.697185	0.337306	0.339895	0.243102	0.292236
ENSSSAG00000048914	zgc:153284	0.311287	0.432999	0.380903	0.696904	0.394981	0.824419	0.378857	0.329384
ENSSSAG00000041751	ENSSSAG00000041751	0.71942	1.05962	0.72536	0.696579	0.560968	1.57687	0.383766	0.748495
ENSSSAG00000065658	COPZ1	0.191087	0.28592	0.244336	0.695888	0.224091	0.487769	0.157909	0.77391
ENSSSAG00000082246	rab2a	0.513071	0.904819	0.654318	0.695055	0.592421	0.932211	0.450853	0.535944
ENSSSAG00000043996	TOMM7	0.320012	0.474378	0.571872	0.694881	0.568918	1.07788	0.293382	0.402151
ENSSSAG00000045484	ctsa	0.373784	0.500661	0.684811	0.693053	0.558309	0.564104	0.396847	0.465184
ENSSSAG00000056260	vdac2	0.385512	0.551395	0.432387	0.691702	0.451918	0.828302	0.295655	0.705088
ENSSSAG00000115182	eif3i	0.445003	0.617765	0.639863	0.691611	0.451825	1.08911	0.608726	0.600451
ENSSSAG00000052063	pdlim1	0.456837	0.98945	0.618853	0.691439	0.56165	1.51181	0.408495	0.902319
ENSSSAG00000060046	m4a8a	0.475205	0.784054	0.407872	0.690186	0.615216	1.52198	0.394231	0.684199
ENSSSAG00000084563	zgc:175088	0.305401	0.449486	0.555232	0.690141	0.39987	0.650199	0.197514	0.332899
ENSSSAG00000063580	ENSSSAG00000063580	0.211815	0.241431	0.807996	0.689894	0.393014	0.2237	0.360286	0.274432
ENSSSAG00000006908	ndufb2	0.346789	0.560981	0.381963	0.689792	0.466149	0.903911	0.260983	0.832955
ENSSSAG00000058127	ENSSSAG00000058127	0.209209	0.419885	0.467393	0.687807	0.503687	0.428626	0.243829	0.287903
ENSSSAG00000095736	ENSSSAG00000095736	0.542699	0.63646	0.649123	0.686856	0.825526	1.02455	0.459365	0.47885
ENSSSAG00000059484	ENSSSAG00000059484	0.306451	0.320977	0.374842	0.686237	0.254613	0.384504	0.198037	0.229171
ENSSSAG00000053825	olfml3b	0.621785	0.922954	0.389082	0.686212	0.532726	1.50747	0.357097	0.490279
ENSSSAG00000039008	ENSSSAG00000039008	0.505304	0.814835	0.70427	0.685275	0.542465	1.19254	0.349387	0.771021
ENSSSAG00000112349	ENSSSAG00000112349	0.803221	4.07036	1.11747	0.685174	0.608596	1.84253	0.475199	1.99039
ENSSSAG00000007533	ENSSSAG00000007533	0.652892	0.697027	0.669438	0.685124	0.722744	0.917032	0.556693	0.658575
ENSSSAG00000084922	ENSSSAG00000084922	0.0876912	0.236742	0.454513	0.685077	0.428056	0.167061	0.218854	0.0903644
ENSSSAG00000049919	cox4i1	0.373897	0.687909	0.469707	0.684682	0.355117	0.770574	0.180759	0.662711
ENSSSAG00000076783	abi3bpb	0.368359	0.663486	0.390589	0.683774	0.275397	0.729819	0.189087	0.227119
ENSSSAG00000009579	ENSSSAG00000009579	0.534101	0.666926	0.528763	0.683661	0.523674	0.929898	0.428535	0.546123
ENSSSAG00000004269	ENSSSAG00000004269	0.165926	0.468361	0.135339	0.683251	0.257058	0.525075	0.210441	0.219418
ENSSSAG00000007765	ENSSSAG00000007765	0.03316	0.245521	0.248356	0.68275	0.426732	0.211672	0.157885	0.117335
ENSSSAG00000041884	ENSSSAG00000041884	0.598287	1.07359	0.513302	0.681818	0.284586	1.21354	0.16011	0.281648
ENSSSAG00000006706	ENSSSAG00000006706	0.638464	1.21988	0.662517	0.681712	0.606957	1.29521	0.378395	0.620727
ENSSSAG00000047999	cox7a1	0.0226377	0.0365944	0.158572	0.681014	0.0525605	0.0511592	0.0691614	4.87926
ENSSSAG00000070495	mmp13	0.0793751	0.787433	1.02887	0.67793	0.0713588	0.251671	0.191653	1.08599
ENSSSAG00000008644	zgc:152830	0.373599	0.468553	0.71734	0.677848	0.509872	0.622516	0.386966	0.392788
ENSSSAG00000104593	dnttip1	0.169099	0.305792	0.301396	0.677778	0.211804	0.344294	0.152683	0.115579
ENSSSAG00000061591	spon2b	0.162647	0.264623	0.586345	0.676637	0.31767	0.309717	1.52965	0.642727
ENSSSAG00000097942	phop1	0.284602	0.177859	0.450503	0.676415	0.380288	0.385279	0.158733	0.27341
ENSSSAG00000056376	ENSSSAG00000056376	0.279153	0.549509	0.528821	0.674902	0.348896	0.630545	0.443788	1.39407
ENSSSAG00000114315	mgst3b	0.237837	0.350556	0.429664	0.672887	0.413097	0.442194	0.249258	0.314293
ENSSSAG00000042024	fat1a	0.352347	0.770168	0.451856	0.672596	0.532743	0.970631	0.27515	0.217704
ENSSSAG00000113707	ENSSSAG00000113707	0.0034668	0.0112806	0.0335307	0.672037	0.00503718	0.00652043	0	0.0030802
ENSSSAG00000002904	ENSSSAG00000002904	0.352888	0.655581	0.735719	0.672027	0.642084	0.824699	0.361292	0.406112
ENSSSAG00000067914	ENSSSAG00000067914	0.0112977	0.00245122	0.477778	0.671468	0	0.00645953	0.134712	0.266053
ENSSSAG00000090778	ENSSSAG00000090778	0.315172	0.430907	0.704987	0.671311	0.189559	0.572947	0.51587	0.666542
ENSSSAG00000081974	SERP1	0.306033	0.496844	0.410995	0.670131	0.417893	0.648316	0.11762	0.255971
ENSSSAG00000087624	adipor2	0.339526	0.34459	0.527386	0.66893	0.438515	0.642221	0.368615	0.481098
ENSSSAG00000095150	lsp1b	2.13285	2.56248	0.814753	0.668772	2.23949	3.48731	0.349133	0.44653
ENSSSAG00000082965	ENSSSAG00000082965	0.82821	0.336906	1.51745	0.667717	0.265219	0.974436	1.54166	2.85253
ENSSSAG00000103871	imdh1	0.196063	0.271593	0.229509	0.66673	0.162518	0.347599	0.132682	0.258269
ENSSSAG00000039849	ENSSSAG00000039849	0.438178	0.870677	0.39068	0.665885	0.489823	0.943521	0.325476	0.506979
ENSSSAG00000071607	xbp1	0.752409	1.40352	0.673822	0.664649	0.87866	2.18216	0.544962	0.747031
ENSSSAG00000112583	ENSSSAG00000112583	0.0368569	0.039007	1.123	0.664022	0.0299503	0.0384441	0.457559	0.766723
ENSSSAG00000079493	lcp1	0.115101	0.32851	0.542319	0.663397	0.351591	0.229287	0.391536	0.215076
ENSSSAG00000009664	mtpn	0.308051	0.504061	0.42798	0.661949	0.442084	0.545437	0.415027	0.315867
ENSSSAG00000101004	ENSSSAG00000101004	0.298977	0.497299	0.719637	0.661628	0.50588	0.781409	0.142855	0.137955
ENSSSAG00000047708	smx5	0.30838	0.419504	0.362164	0.660523	0.32861	0.548967	0.206691	0.253985
ENSSSAG00000039557	hspa4b	0.290044	0.447998	0.279643	0.659952	0.253503	0.734191	0.156915	1.05632
ENSSSAG00000081483	c6	0.0147985	0.0861802	0.494762	0.657454	0.0221702	0.0511004	0.130168	0.211328
ENSSSAG00000118011	ENSSSAG00000118011	0.202501	0.96289	0.780986	0.656401	0.310064	0.683974	1.24529	1.48581
ENSSSAG00000077920	PCOC1	0.0480565	0.100567	0.423635	0.656365	0.0753652	0.124202	0.183189	0.298367
ENSSSAG00000075992	ENSSSAG00000075992	1.47966	0.578423	0.47434	0.65402	0.417573	0.794112	0.32262	0.964604
ENSSSAG00000042873	ENSSSAG00000042873	0.32206	0.718977	0.491079	0.653893	0.545594	0.87857	0.319112	0.492448
ENSSSAG00000007428	akap12b	0.725166	0.767364	0.949152	0.65369	1.21719	0.84823	0.726536	0.993485
ENSSSAG00000004079	IPYR2	0.0434565	0.0755133	0.0609718	0.653513	0.041189	0.0789499	0.023493	0.0328165
ENSSSAG00000038733	plecb	1.12142	1.9338	1.37325	0.652745	1.09582	2.38966	1.0237	1.42946
ENSSSAG00000025431	ENSSSAG00000025431	0.879156	1.09716	0.62657	0.652513	0.668849	1.5783	0.241799	0.184264
ENSSSAG00000079015	ENSSSAG00000079015	0	0.000277534	0.120236	0.650201	0	0	0	0.00302437
ENSSSAG00000069776	ENSSSAG00000069776	0.417495	0.528647	0.458557	0.650197	0.478551	1.08949	0.554575	0.521751
ENSSSAG00000054289	fhl2b	0.00162353	0.00180226	0.59456	0.649583	0	0	0.0979536	0.0660586
ENSSSAG00000080263	cacybp	0.44198	0.54372	0.586863	0.649331	0.531456	0.782091	0.363875	0.41405
ENSSSAG00000043688	tkt	0.506379	1.16317	1.02005	0.648435	0.744217	1.36111	0.356332	0.666657
ENSSSAG00000113195	ENSSSAG00000113195	0.36986	0.705554	0.41021	0.647769	0.340487	0.988611	0.339842	0.554523
ENSSSAG00000042362	coro1a	0.083317	0.150632	0.70827	0.647619	0.211858	0.172948	0.227077	0.172838
ENSSSAG00000065415	col4a1	0.152476	0.486466	0.824076	0.64693	0.278537	0.525645	0.441761	0.762252
ENSSSAG00000078327	wasf2	0.516383	0.823282	0.569669	0.646853	0.543845	1.05323	0.679837	0.635282
ENSSSAG00000058866	cndp2	0.28613	0.303747	0.568821	0.64685	0.339906	0.369232	0.323255	0.291283
ENSSSAG00000054855	ext2	0.528921	0.779101	0.574316	0.645894	0.617855	0.747066	0.368565	0.481296
ENSSSAG00000064230	ENSSSAG00000064230	0.245127	0.337754	0.540118	0.645374	0.500754	0.444026	0.418071	0.406997
ENSSSAG00000077755	gxylt2	0.23885	0.421959	0.776237	0.645372	0.360551	0.438884	0.0554037	0.128112
ENSSSAG00000041357	tpp1	0.167291	0.215437	0.319046	0.64354	0.300168	0.255612	0.189868	0.198294
ENSSSAG00000043863	vdac3	0.373271	0.400403	1.20133	0.642818	0.474668	0.916315	0.511227	0.751556
ENSSSAG00000075256	ENSSSAG00000075256	0.317476	0.556337	0.424782	0.642675	0.387267	0.809378	0.322699	0.472556
ENSSSAG00000015608	ENSSSAG00000015608	0.283923	0.265409	0.322839	0.641979	0.467073	0.695268	0.233414	0.202874
ENSSSAG00000080668	fabp7	0.0825741	0.168919	0.511529	0.640691	0.395506	0.402095	0.256594	0.428663
ENSSSAG00000042508	prs6a	0.395694	0.493397	0.446595	0.640398	0.393652	0.762504	0.219076	0.35825
ENSSSAG00000054710	gsna	0.260525	0.489185	0.492096	0.640172	0.424458	0.724415	0.19153	0.232218
ENSSSAG00000121730	rcn3	0.398348	0.350196	0.28097	0.639791	0.181739	0.356537	0.102151	0.129157
ENSSSAG00000118959	ENSSSAG00000118959	0.600874	1.58319	0.710936	0.636016	0.511758	1.426	0.421324	1.01302
ENSSSAG00000010327	cats	0.131538	0.303063	0.489543	0.635746	0.387197	0.325557	0.270621	0.248539
ENSSSAG00000077785	ENSSSAG00000077785	0.0758224	0.148792	0.126758	0.635366	0.0698877	0.229119	0.0443948	0.0916009
ENSSSAG00000095943	ENSSSAG00000095943	0.337401	0.193835	0.712164	0.634651	0.390874	0.471347	0.821491	0.285129
ENSSSAG00000058479	ENSSSAG00000058479	0.414198	0.393635	1.19821	0.634482	0.824928	0.648413	0.40925	0.899564
ENSSSAG00000002926	eif1	0.582234	0.989624	0.485237	0.633527	0.72108	1.31735	0.820279	0.832645
ENSSSAG00000054898	SLC12A6	0.484466	0.974971	0.471869	0.632285	0.451523	1.27503	0.353421	0.443288
ENSSSAG00000078744	ENSSSAG00000078744	1.22449	1.72545	2.44071	0.631682	2.95435	1.98144	1.68888	1.71951
ENSSSAG00000040155	wu:fj16a03	0.255464	0.113918	0.288159	0.630983	0.307043	0.264996	0.303233	0.221934
ENSSSAG00000005791	UBL5	0.272129	0.337919	0.312045	0.629408	0.366221	0.617644	0.199323	0.274947
ENSSSAG00000059557	gyg2	0.991415	0.940048	0.623946	0.629313	0.777732	1.56205	0.396689	0.440957
ENSSSAG00000001669	eif1axa	0.421917	0.730151	0.449009	0.62925	0.462133	0.835975	0.235446	0.474454
ENSSSAG00000051962	npepl1	0.184347	0.307419	0.194634	0.629161	0.232361	0.372698	0.116345	0.223194
ENSSSAG00000073175	ENSSSAG00000073175	0.254041	0.437432	0.423444	0.628245	0.342545	0.580516	0.187204	1.2376
ENSSSAG00000086990	ENSSSAG00000086990	0.397048	0.287105	0.98783	0.627403	0.392584	1.04196	0.799394	1.24353
ENSSSAG00000000890	ENSSSAG00000000890	0.141604	0.174337	0.59709	0.626689	0.180164	0.214016	0.230326	0.438256
ENSSSAG00000041526	tcp4	0.270289	0.376858	0.43366	0.626344	0.423914	0.466817	0.229372	0.165211
ENSSSAG00000004878	ENSSSAG00000004878	0.235521	0.294345	0.276926	0.62624	0.30371	0.488336	0.310553	0.879424
ENSSSAG00000106015	RAB27A	0.198456	0.199377	0.769375	0.625511	0.323925	0.415372	0.354809	0.638413
ENSSSAG00000054246	ENSSSAG00000054246	0.0530131	0.31497	0.312399	0.623736	0.335986	0.204305	0.148318	0.691644
ENSSSAG00000010584	ssrd	0.409401	0.555081	0.401932	0.621312	0.497793	1.51574	0.149485	0.373098
ENSSSAG00000094518	hsp11	0	0	0.134304	0.621053	0.000279378	0	0.000162684	0.299144
ENSSSAG00000079820	ENSSSAG00000079820	0.375423	0.569981	0.820701	0.620963	0.547434	1.05989	0.405728	0.576076
ENSSSAG00000082595	ENSSSAG00000082595	0.383953	0.822451	0.530887	0.620415	0.329658	2.27522	0.251166	0.305786
ENSSSAG00000104948	arf1	0.363924	0.755096	0.536945	0.620139	0.477191	0.693719	0.370744	0.426995
ENSSSAG00000010802	ENSSSAG00000010802	0.399639	0.439128	0.459212	0.619932	0.428516	0.885256	0.159532	0.279809
ENSSSAG00000047832	erh	0.460098	0.455113	0.603431	0.619715	0.432943	0.588839	0.355776	0.390051
ENSSSAG00000103437	nfil3-6	0.388861	0.275129	0.612621	0.619384	0.441531	0.605389	0.297556	0.19709
ENSSSAG00000066401	ENSSSAG00000066401	0.353245	0.639432	0.59227	0.618664	0.510497	0.835414	0.265157	0.459769
ENSSSAG00000087584	ENSSSAG00000087584	0.2508	0.567161	0.445858	0.618085	0.397867	0.795193	0.252279	0.584005
ENSSSAG00000081267	ENSSSAG00000081267	0.55163	0.775236	0.560776	0.617745	0.388204	1.09761	0.400794	0.577172
ENSSSAG00000074980	MVP	0.535793	0.99179	0.569244	0.616691	0.561011	0.800213	0.312735	0.585678
ENSSSAG00000063988	nfkbiab	0.188536	0.473141	0.575784	0.616626	0.46358	0.330336	0.48375	0.478809
ENSSSAG00000043405	ENSSSAG00000043405	0.388952	0.540498	0.536192	0.61639	0.522834	0.650229	0.357312	0.543904
ENSSSAG00000106951	dnaja2a	0.411527	0.566194	0.340298	0.616262	0.391858	0.781565	0.238826	0.551792
ENSSSAG00000058808	ENSSSAG00000058808	0.287709	0.361284	0.662577	0.616099	0.412481	0.549179	0.264539	0.829021
ENSSSAG00000116958	ndufb2	0.274783	0.416969	0.345224	0.61603	0.381245	0.530736	0.202204	0.632022
ENSSSAG00000078980	ENSSSAG00000078980	0.110857	0.110754	0.292388	0.615951	0.332256	0.302172	0.269475	0.368297
ENSSSAG00000008044	ENSSSAG00000008044	0.496845	0.96198	0.808836	0.615884	0.795109	1.15567	0.340146	0.331061
ENSSSAG00000079853	fmoda	0.0175761	0.0235972	0.480952	0.614462	0.0937359	0.0695306	0.0237739	0.00690976
ENSSSAG00000069972	ENSSSAG00000069972	0.472254	0.683837	0.325885	0.614369	0.445112	0.892956	0.356225	0.392954
ENSSSAG00000057098	ENSSSAG00000057098	0.311077	0.56066	0.360911	0.61311	0.549181	0.732036	0.197563	0.300097
ENSSSAG00000072571	ENSSSAG00000072571	0.0250406	0.037611	0.0241495	0.61289	0.0359828	0.0320574	0.00972888	0.0227162
ENSSSAG00000079996	ENSSSAG00000079996	0.283321	0.488742	0.474144	0.612316	0.406689	0.921712	0.319599	0.368856
ENSSSAG00000049619	ENSSSAG00000049619	0.199332	0.369294	0.351029	0.611993	0.245033	0.783219	0.173321	0.907297
ENSSSAG00000044701	UCP2	0.204355	0.25167	0.233391	0.61084	0.121332	0.246674	0.146558	0.127821
ENSSSAG00000111938	hbba2	0.0222503	0.937244	0.269228	0.610453	0.0155424	0.020441	0.0318924	0.333325
ENSSSAG00000068977	ENSSSAG00000068977	0.511561	0.97636	0.631299	0.60974	0.547171	0.881839	0.284471	0.456129
ENSSSAG00000068856	panx3	0.152687	0.152248	0.464892	0.609238	0.192753	0.17997	0.0667272	0.0268366
ENSSSAG00000002781	ATP5F1A	0.360321	0.513507	0.45067	0.608788	0.379474	0.66288	0.259475	0.327509
ENSSSAG00000059113	ENSSSAG00000059113	0.854752	0.410856	0.663433	0.607463	0.984771	1.05413	1.04873	0.775831
ENSSSAG00000075871	hnrnpul1l	0.300172	0.42206	0.368133	0.607313	0.334717	0.513468	0.309209	0.224827
ENSSSAG00000092217	ppp2r1bb	0.356975	0.694278	0.474312	0.606744	0.470458	0.701912	0.222759	0.316569
ENSSSAG00000055361	ENSSSAG00000055361	0.276729	0.501596	0.553711	0.60657	0.543112	0.504958	0.432145	0.51117
ENSSSAG00000072070	lpl	0.0112062	0.0654517	0.870326	0.606449	0.0328507	0.0386933	0.39482	0.408668
ENSSSAG00000078593	idh2	0.234295	0.433303	0.448616	0.605767	0.367161	0.459512	0.456053	3.07209
ENSSSAG00000009232	selenon	0.345819	0.569527	0.367814	0.605527	0.380152	0.66002	0.101957	0.10359
ENSSSAG00000056131	sdhaf2	0.324914	0.435655	0.641392	0.604333	0.635926	0.718356	0.218439	0.566689
ENSSSAG00000078075	nbl1	0.315232	0.322638	0.534976	0.601569	0.515038	0.656731	0.386528	0.359731
ENSSSAG00000071963	thbs4a	1.40727	2.66862	1.0496	0.601523	1.01774	3.30794	0.763334	0.4182
ENSSSAG00000089766	arc1b	0.263272	0.505932	0.833712	0.600147	0.45202	0.406053	0.339075	0.330993
ENSSSAG00000043159	ENSSSAG00000043159	0.370526	0.571853	0.532181	0.599932	0.658728	2.50683	0.28269	0.38559
ENSSSAG00000071410	Y_RNA	0.443237	0.282013	0.326842	0.599359	0.233087	0.607063	0.549078	1.02225
ENSSSAG00000073649	agr2	0.476896	0.927096	1.59334	0.59838	0.673718	1.11025	0.889478	1.41965
ENSSSAG00000089095	ENSSSAG00000089095	0.344851	0.493488	0.419891	0.59656	0.37009	0.602198	0.591873	0.392674
ENSSSAG00000008351	ENSSSAG00000008351	0.384151	0.235734	0.288819	0.596426	0.39047	0.664546	0.225513	0.371956
ENSSSAG00000072049	ARP2A	0.20335	0.483755	0.366508	0.596011	0.380162	0.606593	0.247469	0.332673
ENSSSAG00000008752	CILK1	0.300852	0.325687	0.386014	0.595979	0.475013	0.715674	0.457366	0.536159
ENSSSAG00000079671	ENSSSAG00000079671	0.510559	1.01913	0.632603	0.595649	0.385427	1.18703	0.489632	0.95071
ENSSSAG00000049931	ENSSSAG00000049931	0.217523	0.285035	0.330813	0.594628	0.603347	0.44166	0.444015	0.530673
ENSSSAG00000088795	ENSSSAG00000088795	0.114892	0.189019	0.639331	0.594504	0.225724	0.211499	0.402427	0.761745
ENSSSAG00000062840	ENSSSAG00000062840	0.598912	1.01666	0.580351	0.594343	0.901201	1.05656	0.558784	0.615168
ENSSSAG00000053908	slco2b1	0.262667	0.526174	0.332526	0.593672	0.445752	0.735056	0.259432	0.191595
ENSSSAG00000076561	cg057	0.239262	0.457701	0.395117	0.593599	0.42768	0.627497	0.184046	0.304319
ENSSSAG00000078093	PLPP1	0.187273	0.424158	0.535719	0.593154	0.855186	0.705137	0.576689	0.664274
ENSSSAG00000079432	nucks1	0.12383	0.184593	0.327473	0.593092	0.274782	0.343016	0.168771	0.255066
ENSSSAG00000066348	ENSSSAG00000066348	0.367967	0.598534	0.594376	0.590186	0.422934	0.714026	0.676651	0.404994
ENSSSAG00000065040	cct5	0.62974	1.26518	0.549705	0.590153	0.581885	1.83544	0.387666	0.56994
ENSSSAG00000003309	gphna	0.00818004	0.0215488	0.0210669	0.589904	0.03149	0.0271933	0.00556832	0.01512
ENSSSAG00000061598	ENSSSAG00000061598	0.407095	0.845975	0.581386	0.588668	0.582205	1.00753	0.464642	0.526986
ENSSSAG00000071220	chd2	0.349587	0.485575	0.363148	0.588457	0.526663	0.817742	0.555	0.534809
ENSSSAG00000065653	ENSSSAG00000065653	0.48618	0.654468	0.401048	0.588347	0.408409	0.786268	0.230997	0.372449
ENSSSAG00000105066	ENSSSAG00000105066	0.218434	0.102917	0.329339	0.588043	0.242931	0.237958	0.582869	0.188951
ENSSSAG00000047433	csnk1a1	0.264389	0.35482	0.338171	0.588039	0.237045	0.610441	0.195085	0.339449
ENSSSAG00000006615	ssr2	0.314792	0.909899	0.675871	0.588024	0.536773	0.707827	0.375848	0.500445
ENSSSAG00000071453	spit2	0.262738	0.431793	0.346239	0.588016	0.521439	0.457466	0.50674	0.323786
ENSSSAG00000004114	ENSSSAG00000004114	0.377155	0.482625	0.857246	0.58773	0.580332	0.600111	0.56826	0.486787
ENSSSAG00000038500	ENSSSAG00000038500	1.23616	2.13307	0.556654	0.586562	1.88425	3.63281	0.475711	0.645319
ENSSSAG00000063839	ENSSSAG00000063839	0.225444	0.390354	0.327022	0.586272	0.215344	0.52839	0.20966	1.45642
ENSSSAG00000072436	ENSSSAG00000072436	0.383397	0.650188	0.596785	0.585721	0.459219	0.95146	0.294672	0.59182
ENSSSAG00000084003	ENSSSAG00000084003	0.202405	0.368435	0.344319	0.585536	0.327733	0.369276	0.238554	5.82666
ENSSSAG00000039811	ENSSSAG00000039811	0.363419	0.908218	0.515221	0.585433	0.255731	0.63666	0.342945	0.241856
ENSSSAG00000069638	ENSSSAG00000069638	0.14109	0.295956	0.48114	0.585062	0.342267	0.503619	0.159639	0.131572
ENSSSAG00000068504	RNase_MRP	0.669551	0.276014	1.46778	0.584996	0.406018	1.21461	0.514124	1.1034
ENSSSAG00000055558	ENSSSAG00000055558	0.416643	0.71904	0.336416	0.584476	0.308781	0.682413	0.1782	2.97083
ENSSSAG00000043281	tpi1b	0.219402	0.422197	0.473597	0.584105	0.293198	0.420105	0.259153	0.640743
ENSSSAG00000078279	OTOR	1.34396	1.72578	1.08832	0.583266	2.38629	2.27242	0.572787	0.737123
ENSSSAG00000058102	selenok	0.272088	0.450347	0.320427	0.582857	0.412071	0.65865	0.207814	0.335749
ENSSSAG00000086748	zfp36l1b	0.272242	0.447403	0.574157	0.582528	0.835281	0.668647	0.377094	0.436549
ENSSSAG00000106537	lamb4	0.124769	0.111361	0.182954	0.581888	0.330854	0.289904	0.182422	0.0940982
ENSSSAG00000121076	ENSSSAG00000121076	0.252395	0.264504	0.359443	0.581766	0.411641	0.364074	0.429674	0.20354
ENSSSAG00000109617	nfic	0.366453	0.739225	0.626827	0.581647	0.524615	0.708529	0.216172	0.213771
ENSSSAG00000038686	IP6K2	0.287198	0.583078	0.365702	0.581505	0.361721	0.505511	0.246818	0.581063
ENSSSAG00000059690	hp1bp3	0.347871	0.39292	0.566774	0.580139	0.376745	0.509941	0.182943	0.230304
ENSSSAG00000093313	ENSSSAG00000093313	0.37272	0.481566	0.424409	0.579742	0.421408	0.602704	0.230943	0.371825
ENSSSAG00000043765	ENSSSAG00000043765	0.649261	1.37309	0.632308	0.579292	0.368298	1.31281	1.42966	0.713781
ENSSSAG00000076774	fkbp2	0.282271	0.452941	0.464172	0.578904	0.35798	0.604773	0.294727	0.272769
ENSSSAG00000053837	rnpep	0.204985	0.220516	0.193445	0.577271	0.251355	0.476715	0.231551	0.146466
ENSSSAG00000081201	cry3b	0.310276	0.550215	0.369864	0.576492	0.506864	0.61669	0.27952	0.375826
ENSSSAG00000094498	pof1b	0.358042	0.374508	0.630757	0.57612	0.581882	0.620889	0.46246	0.334125
ENSSSAG00000121827	hnrnpa0a	0.594441	1.20756	0.57577	0.575878	0.481708	1.39489	0.501662	0.500178
ENSSSAG00000105849	myh9a	0.587756	0.297777	0.386638	0.574566	0.406937	1.0259	0.332322	0.330563
ENSSSAG00000040358	chd2	0.310447	0.467752	0.46951	0.572862	0.531539	0.865288	0.410751	0.613429
ENSSSAG00000004925	entpd5a	0.412639	0.200863	0.190945	0.572168	0.734111	0.547072	0.0134693	0.002726
ENSSSAG00000074290	ENSSSAG00000074290	0.412839	0.685135	0.366663	0.572044	0.397764	0.915138	0.737321	0.506821
ENSSSAG00000057422	ENSSSAG00000057422	0.350609	0.411889	0.868347	0.571108	0.490887	0.487676	0.626235	0.961523
ENSSSAG00000098177	ENSSSAG00000098177	0.296459	0.57006	0.485695	0.571088	0.514717	0.69349	0.26979	0.377789
ENSSSAG00000043336	chac1	0.63052	0.843412	0.251987	0.570859	0.549048	1.66775	0.273852	0.485959
ENSSSAG00000050861	ENSSSAG00000050861	0.383621	0.514344	0.401225	0.570617	0.339739	0.646357	0.153497	0.197735
ENSSSAG00000059137	npm	0.625394	1.29781	0.849773	0.570123	0.421334	1.35806	0.2744	0.459976
ENSSSAG00000064326	gulp1a	0.246289	0.679788	0.353216	0.570079	0.400187	0.503018	0.176522	0.140097
ENSSSAG00000084248	zgc:77375	0.00904277	0.00643943	0.321902	0.569598	0.00413486	0.0250217	0.0809865	0.0374545
ENSSSAG00000002242	tef	0.365863	0.74569	0.747495	0.569304	0.61772	0.831533	0.319334	0.517807
ENSSSAG00000040852	capn2a	0.221008	0.339799	0.414039	0.568711	0.434694	0.585032	0.442096	0.598151
ENSSSAG00000041466	ENSSSAG00000041466	0.526122	0.944855	0.594184	0.568665	0.552435	1.59458	0.328825	0.537593
ENSSSAG00000063226	fstl1b	0.48621	1.25449	0.766963	0.567955	0.957869	0.935381	0.575344	1.1026
ENSSSAG00000052810	ENSSSAG00000052810	0.242449	0.462366	0.335313	0.567164	0.430462	0.574516	0.308145	0.482621
ENSSSAG00000007854	renr	0.201201	0.38437	0.493118	0.566905	0.313352	0.424332	0.209713	0.359503
ENSSSAG00000077932	ENSSSAG00000077932	0.318732	0.566736	0.559759	0.566557	0.528851	0.681662	0.197085	0.417032
ENSSSAG00000002337	lamp2	0.440727	0.786256	0.439185	0.565062	0.498654	0.843302	0.321704	0.391862
ENSSSAG00000101917	ENSSSAG00000101917	0.259968	0.386076	0.417948	0.564921	0.507775	0.768824	0.340262	0.458538
ENSSSAG00000074496	tnr1a	0.308778	0.686082	0.459506	0.564458	0.416031	0.594445	0.368061	0.408753
ENSSSAG00000079413	ENSSSAG00000079413	0.234015	0.324263	0.380334	0.564015	0.357576	0.782936	0.130755	0.696813
ENSSSAG00000111915	CAPZB	0.280425	0.494508	1.26561	0.561009	0.391514	0.566501	0.299338	0.454193
ENSSSAG00000103415	ENSSSAG00000103415	0.156734	0.3713	1.43999	0.560572	0.336581	0.230481	0.131202	0.477722
ENSSSAG00000003722	ENSSSAG00000003722	0.228495	0.257298	0.668266	0.560121	0.357028	0.42457	0.476616	0.348379
ENSSSAG00000054375	pno1	0.434456	0.644222	0.910784	0.559141	0.569186	0.86578	0.320792	0.599537
ENSSSAG00000070356	hnrnpk	0.330883	0.520187	0.463374	0.559035	0.387237	0.756303	0.309355	0.295723
ENSSSAG00000070110	ckba	0.165186	0.265134	0.827928	0.558528	0.299258	0.343098	0.203265	0.709064
ENSSSAG00000054060	atic	0.240754	0.288843	0.349212	0.557655	0.246398	0.595883	0.156854	0.257309
ENSSSAG00000065900	hmgb3a	0.142624	0.294665	0.306003	0.557445	0.26472	0.240885	0.304789	0.231704
ENSSSAG00000057589	cnih1	0.166883	0.369376	0.287972	0.555993	0.248257	0.332076	0.20758	0.217916
ENSSSAG00000046981	ENSSSAG00000046981	0.435022	0.849779	0.919845	0.554005	0.878807	0.795575	0.976054	0.41452
ENSSSAG00000049844	MYOF	0.243817	0.574996	0.340996	0.55327	0.445479	0.398675	0.167137	0.256719
ENSSSAG00000005188	entpd5a	0.507862	0.349955	0.204478	0.553162	1.02334	0.835366	0.576939	0.0472644
ENSSSAG00000000509	arpc3	0.520691	0.550533	0.596288	0.553139	0.414849	0.721227	0.318302	0.378336
ENSSSAG00000000712	prmt1	0.609906	1.1706	0.433026	0.551992	0.280174	1.44952	0.38936	0.50637
ENSSSAG00000020269	lum	0.0907561	0.170072	0.509479	0.551621	0.327802	0.4599	0.392124	0.867682
ENSSSAG00000071597	eif4ebp3l	0.546544	0.361256	0.348701	0.551539	0.790696	0.799865	0.716428	0.727014
ENSSSAG00000008497	tnnc2	0	0.00147301	0.0338863	0.551023	0	0	0	0
ENSSSAG00000007975	kctd12.2	0.0634263	0.0880908	0.381048	0.550728	0.110864	0.116696	0.46513	0.509125
ENSSSAG00000108398	cir1	0.0790802	0.157936	0.135182	0.550591	0.159035	0.191135	0.108603	0.181792
ENSSSAG00000074461	LSM6	0.304777	0.417911	0.30409	0.549245	0.395654	0.506391	0.16741	0.328774
ENSSSAG00000060327	dlx3b	0.0938702	0.057217	0.285949	0.548716	0.130666	0.14006	0.0585243	0.0766455
ENSSSAG00000101313	prs23	0.529862	1.01599	0.576196	0.548642	1.12017	0.954146	1.25846	1.83209
ENSSSAG00000084056	ENSSSAG00000084056	0.178688	0.344914	0.27989	0.548496	0.287233	0.380221	0.209411	0.268093
ENSSSAG00000046941	ENSSSAG00000046941	0.439768	0.601271	0.529106	0.548319	0.586927	1.30558	0.60395	0.380881
ENSSSAG00000039715	mmsa	0.223695	0.29596	0.444773	0.547119	0.345053	0.398764	0.125954	0.477048
ENSSSAG00000079451	dffa	0.131082	0.274358	0.213738	0.546428	0.200461	0.23875	0.105536	0.187538
ENSSSAG00000057088	ENSSSAG00000057088	0.447468	0.714078	0.575219	0.546003	0.419905	0.889331	0.336278	0.384157
ENSSSAG00000004822	srsf6a	0.412576	0.561791	0.466803	0.545012	0.463098	0.724634	0.41272	0.435001
ENSSSAG00000052210	dap	0.234276	0.449881	0.353854	0.544693	0.375818	0.769066	0.25875	0.348883
ENSSSAG00000006035	iqgap1	0.278432	0.562929	0.500781	0.544517	0.321255	0.585834	0.265035	0.374998
ENSSSAG00000081441	hspe1	0.42901	0.897055	0.379188	0.544307	0.401151	1.29951	0.308864	0.466292
ENSSSAG00000094940	ENSSSAG00000094940	0.155325	0.141372	0.785083	0.544097	0.174652	0.19677	0.244887	1.83785
ENSSSAG00000046143	ENSSSAG00000046143	0.277309	0.705369	0.430081	0.543884	0.395107	0.948908	0.172785	0.393841
ENSSSAG00000075676	ENSSSAG00000075676	0.197069	0.335167	0.401826	0.54388	0.441949	0.403761	0.430262	0.375772
ENSSSAG00000036618	gulp1a	0.248892	0.527798	0.245854	0.543372	0.360151	0.506712	0.114491	0.189342
ENSSSAG00000094153	ENSSSAG00000094153	0.213363	0.429882	0.403683	0.542717	0.358503	0.752157	0.261486	0.290794
ENSSSAG00000067334	cct4	0.404442	0.811826	0.436213	0.542703	0.436818	0.905699	0.275116	0.442092
ENSSSAG00000099862	hnrnpl	0.389834	0.681727	0.394545	0.542635	0.404862	0.72342	0.277938	0.374206
ENSSSAG00000011338	tba1a	0.321992	0.568843	0.351582	0.5416	0.245599	0.561235	0.198831	0.166714
ENSSSAG00000088371	PMP22	0.70799	1.87976	0.555831	0.541564	0.969112	4.86759	0.260978	0.444246
ENSSSAG00000084530	ENSSSAG00000084530	0.336264	0.934739	0.617067	0.541359	0.622141	0.958758	0.348727	0.902447
ENSSSAG00000043782	ENSSSAG00000043782	0.482823	0.969715	0.391496	0.539758	0.435469	1.16452	0.279185	0.401456
ENSSSAG00000011252	dynlt1	0.191685	0.357423	0.277912	0.539187	0.312521	0.539763	0.195793	0.200138
ENSSSAG00000055699	ENSSSAG00000055699	0.858731	0.623961	0.547213	0.538436	0.290381	0.598181	0.201773	0.376244
ENSSSAG00000072739	fam32a	0.225445	0.32696	0.373696	0.537184	0.370961	0.506753	0.311474	0.382491
ENSSSAG00000009173	prdx1	0.195804	0.325557	0.427139	0.535925	0.401447	0.436676	0.343949	0.378061
ENSSSAG00000104073	tpd52	0.0823856	0.168296	0.479451	0.535461	0.341975	0.371694	0.497258	0.428926
ENSSSAG00000068455	plpbp	0.418176	0.825585	0.332319	0.534935	0.47827	0.927699	0.251034	0.60761
ENSSSAG00000080260	if2g	0.355566	0.636315	0.456769	0.534601	0.543054	0.774353	0.278745	0.454034
ENSSSAG00000108614	lsp1b	1.65587	1.84073	0.631728	0.534601	1.96117	2.72427	0.225139	0.324667
ENSSSAG00000071608	ywhae1	0.391043	0.670714	0.451607	0.533901	0.348408	0.710475	0.302612	0.541122
ENSSSAG00000063992	ENSSSAG00000063992	0.193489	0.481796	0.542719	0.53302	0.266013	0.456856	0.384932	0.27172
ENSSSAG00000066254	anxa13	0.303583	0.868024	0.456761	0.531882	0.468468	0.781248	0.230844	0.362825
ENSSSAG00000070419	ENSSSAG00000070419	0.300218	0.783284	0.544941	0.531614	0.236079	0.8351	0.169856	0.298544
ENSSSAG00000078929	ENSSSAG00000078929	0.253686	0.63235	0.455695	0.531443	0.365087	0.728241	0.226698	0.521071
ENSSSAG00000055126	TNNT3	0.000902071	0	0.0746412	0.531058	0.00017394	0	0.0115223	0.00346246
ENSSSAG00000076565	etfa	0.17387	0.277116	0.333123	0.531013	0.288301	0.663513	0.195904	0.681594
ENSSSAG00000042046	fhl3a	0.110067	0.182331	0.185374	0.530618	0.13732	0.239106	0.112678	0.124848
ENSSSAG00000008770	sec13	0.305714	0.537545	0.425843	0.529927	0.294714	1.18261	0.223788	0.277729
ENSSSAG00000081591	rbm4.3	0.288072	0.501759	0.507587	0.529747	0.339813	0.579076	0.257546	0.360782
ENSSSAG00000079391	ebna1bp2	0.244512	0.399846	0.40155	0.529685	0.23456	0.921638	0.203664	0.246448
ENSSSAG00000067783	pfdn1	0.321742	0.528794	0.414527	0.529522	0.431147	0.689907	0.282033	0.450325
ENSSSAG00000076569	ENSSSAG00000076569	0.242631	0.370487	0.320266	0.528784	0.356703	0.581448	0.294463	0.182562
ENSSSAG00000040554	ENSSSAG00000040554	0.400259	0.62735	0.698094	0.528649	0.412493	0.708581	0.403056	0.500274
ENSSSAG00000048318	tmco1	0.325385	0.529072	0.377369	0.528222	0.320442	0.517596	0.23525	0.326711
ENSSSAG00000069796	col5a1	0.78358	1.06418	1.5311	0.528188	0.627372	1.1817	0.491701	1.00363
ENSSSAG00000093103	zfp36l1a	0.317881	0.274947	1.1848	0.527933	0.712798	0.468547	0.670879	0.359534
ENSSSAG00000003535	gspt1	0.434649	0.885831	0.568217	0.527721	0.489951	1.10555	0.323893	0.504468
ENSSSAG00000064236	cnn3a	0.289995	0.798594	0.506097	0.526951	0.340324	0.725936	0.182952	0.22191
ENSSSAG00000071534	kars1	0.278917	0.696137	0.472016	0.52505	0.443338	0.943088	0.185635	0.218676
ENSSSAG00000031558	bnip3lb	0.353616	0.570406	0.519565	0.524944	0.579087	0.552283	0.237097	0.370765
ENSSSAG00000064886	klf2b	0.202503	0.356927	0.331931	0.524761	0.437825	0.799812	0.409444	0.235826
ENSSSAG00000104475	ENSSSAG00000104475	0.443599	0.613284	0.365755	0.52448	0.399377	0.756246	0.275482	0.436137
ENSSSAG00000002430	ENSSSAG00000002430	0.271514	0.512382	0.342016	0.524288	0.310636	0.757727	0.153899	0.323758
ENSSSAG00000052777	ivns1abpa	0.224927	0.426692	0.559473	0.52384	0.396293	0.361693	0.410712	0.383715
ENSSSAG00000066540	ENSSSAG00000066540	0.0950084	0.108032	0.243343	0.523454	0.146882	0.122484	0.225144	0.0362511
ENSSSAG00000078626	ddx3xa	0.4443	0.925884	0.39476	0.523083	0.402703	1.17571	0.197198	0.425579
ENSSSAG00000115361	tnni2b.2	0	0.000183374	0.0922105	0.522905	0	0	0	0
ENSSSAG00000112276	ndufa4l	0.34857	0.243459	0.208244	0.522706	0.243711	0.522764	0.145067	0.761379
ENSSSAG00000082155	snd1	0.417834	0.523343	0.456495	0.522637	0.51269	0.681117	0.26613	0.451404
ENSSSAG00000068732	ENSSSAG00000068732	0.212779	0.210105	0.384742	0.521701	0.429393	0.447609	0.339448	0.342275
ENSSSAG00000015737	agr1	0.226075	0.185113	0.198871	0.521593	0.265117	0.669103	0.241629	0.282687
ENSSSAG00000067693	MDH1	0.177335	0.252539	0.32842	0.520717	0.34435	0.54993	0.160953	0.0978421
ENSSSAG00000078534	lsm3	0.253281	0.422515	0.361915	0.520673	0.327005	0.471125	0.237817	0.310903
ENSSSAG00000120807	eif3m	0.317709	0.315664	0.316823	0.520561	0.581834	0.680744	0.388962	0.426497
ENSSSAG00000120819	RAC1	0.291901	0.633097	0.36957	0.520004	0.493858	0.817081	0.304155	0.387797
ENSSSAG00000049319	ENSSSAG00000049319	0.0398624	0.352811	1.00989	0.519432	0.0374301	0.109677	0.18302	0.161819
ENSSSAG00000078996	anxa4	0.203856	0.349214	0.3029	0.519172	0.380855	0.470439	0.205369	0.213636
ENSSSAG00000085616	ENSSSAG00000085616	0.476381	0.839693	1.1788	0.519069	0.58794	1.19646	0.275313	0.611514
ENSSSAG00000109532	chtopa	0.207996	0.376528	0.210644	0.518139	0.23757	0.384713	0.163255	0.228083
ENSSSAG00000113384	ENSSSAG00000113384	0.804369	0.368154	0.509305	0.517931	0.386864	0.845163	0.471382	0.397242
ENSSSAG00000108832	ENSSSAG00000108832	0.460674	0.27312	0.646835	0.517495	0.237324	0.455161	0.504737	0.843367
ENSSSAG00000078762	ENSSSAG00000078762	0.27108	0.455288	0.299738	0.517326	0.366188	0.614822	0.152356	0.347447
ENSSSAG00000005718	cct8	0.637176	0.71936	0.589852	0.517211	0.39646	0.944333	0.278869	0.698476
ENSSSAG00000096742	arpin	0.115991	0.179753	0.258104	0.517091	0.289358	0.213354	0.0954804	0.106268
ENSSSAG00000069437	psmb4	0.223956	0.394622	0.266384	0.517011	0.318456	0.613184	0.184943	0.266469
ENSSSAG00000078522	angptl2a	2.11035	4.59205	0.627729	0.516683	0.565963	3.88425	0.207913	0.186262
ENSSSAG00000040757	cox5b2	0.0985549	0.0397848	0.285059	0.515831	0.103994	0.232061	0.0202792	3.26456
ENSSSAG00000000426	ENSSSAG00000000426	0.163879	0.136799	0.46798	0.515576	0.204724	0.906848	0.73421	0.306632
ENSSSAG00000088574	ENSSSAG00000088574	0.278888	0.379417	0.396332	0.515377	0.364933	0.645348	0.237766	0.337669
ENSSSAG00000050710	NDUBB	0.179089	0.223332	0.188521	0.515165	0.215599	1.63164	0.173344	0.769233
ENSSSAG00000109874	zfp36l1a	0.751938	0.827125	0.503701	0.514696	0.714245	1.58809	0.587033	0.717065
ENSSSAG00000064895	ENSSSAG00000064895	0.521608	0.914115	0.676109	0.514629	0.496212	1.33873	0.343342	0.654984
ENSSSAG00000006268	acadm	0.303313	0.465257	0.370577	0.514088	0.426671	0.636118	0.267255	1.27046
ENSSSAG00000113417	rxrbb	0.278027	0.575205	0.608417	0.513831	0.511298	0.541512	0.461294	0.499769
ENSSSAG00000090248	c209e	0.273083	0.470218	0.530883	0.513429	0.524486	0.861717	0.387152	0.433447
ENSSSAG00000049921	ENSSSAG00000049921	0.334175	0.512282	0.434244	0.512452	0.512593	0.69888	0.423054	0.54931
ENSSSAG00000054745	ENSSSAG00000054745	0.287271	0.442177	0.381795	0.511335	0.407073	0.667279	0.240586	0.215993
ENSSSAG00000109513	nucks1a	0.211252	0.305745	0.405474	0.511015	0.30272	0.402315	0.238446	0.184859
ENSSSAG00000096674	ENSSSAG00000096674	0.304265	0.253012	0.443926	0.510252	0.460752	0.645447	0.269591	0.350461
ENSSSAG00000054777	tp53	0.252961	0.376823	0.329039	0.510225	0.258089	0.421497	0.194624	0.164455
ENSSSAG00000004557	ucp2	0.217686	0.306051	0.451827	0.509769	0.477153	0.771851	0.450394	0.397347
ENSSSAG00000090330	ENSSSAG00000090330	0.313393	0.5604	0.250459	0.509417	0.417484	0.598752	0.236159	0.289958
ENSSSAG00000118278	ENSSSAG00000118278	0.0690053	0.248491	0.456643	0.509043	0.240304	0.143364	0.0628125	0.0910172
ENSSSAG00000074801	lamp2	0.196592	0.393659	0.351076	0.508726	0.360745	0.463242	0.259494	0.331472
ENSSSAG00000039503	acp1	0.175234	0.345771	0.348148	0.507789	0.315303	0.502664	0.139138	0.255866
ENSSSAG00000075382	ENSSSAG00000075382	0.295761	0.395568	0.245984	0.507626	0.372833	0.49552	0.178795	0.300715
ENSSSAG00000086107	BTF3L4	0.266049	0.506857	0.453239	0.506954	0.389242	0.893657	0.249816	0.753353
ENSSSAG00000076705	bnip1a	0.269399	0.32853	0.359853	0.506529	0.407392	0.955041	0.246923	0.329154
ENSSSAG00000077838	ENSSSAG00000077838	0.349911	0.546	0.47332	0.506515	0.373143	0.594412	0.420159	0.38211
ENSSSAG00000081079	ndufs2	0.214453	0.289082	0.349607	0.506421	0.372937	0.512518	0.264466	0.701507
ENSSSAG00000085838	ENSSSAG00000085838	0.437985	0.675502	0.212765	0.50591	0.72563	0.890666	0.336561	0.494754
ENSSSAG00000068418	set	0.510579	0.64779	0.498617	0.505292	0.438998	0.852203	0.300505	0.435777
ENSSSAG00000070890	imp3	0.247858	0.439744	0.232183	0.504567	0.206341	0.454763	0.547635	0.211286
ENSSSAG00000069701	GOLM1	0.369292	0.533111	0.369889	0.503894	0.485601	0.586623	0.157921	0.213896
ENSSSAG00000069900	ENSSSAG00000069900	0.328199	0.676133	0.368977	0.50366	0.370082	0.702053	0.184054	0.389208
ENSSSAG00000107424	ENSSSAG00000107424	0.260924	0.500556	0.506396	0.503579	0.302144	0.353228	0.11607	0.253435
ENSSSAG00000075034	cdc14b	0.727565	0.217123	0.423768	0.503525	0.294514	0.346673	0.196996	0.228507
ENSSSAG00000042802	eif3g	0.367554	0.448636	0.563768	0.502531	0.449488	0.726312	0.343904	0.465067
ENSSSAG00000047339	ndufa2	0.193963	0.23432	0.244182	0.502395	0.241377	0.385157	0.0953117	0.538755
ENSSSAG00000106647	ENSSSAG00000106647	0.51922	0.372151	0.329846	0.501932	0.290345	0.616526	0.249362	0.323675
ENSSSAG00000054703	ENSSSAG00000054703	0.709979	1.32029	0.550004	0.501273	0.703079	1.6475	0.217711	0.138152
ENSSSAG00000103001	ENSSSAG00000103001	0.454924	0.201292	0.745942	0.501186	0.13464	0.456664	0.592636	0.603192
ENSSSAG00000073113	vim	0.410002	0.914187	1.26797	0.50114	0.807161	0.952404	0.524093	0.856929
ENSSSAG00000079556	GCA	0.351908	0.773096	0.678214	0.500926	0.41349	0.65874	0.251296	0.372044
ENSSSAG00000111130	ENSSSAG00000111130	0.200572	0.435277	0.321879	0.500544	0.292292	0.897334	0.137242	0.389986
ENSSSAG00000071862	ENSSSAG00000071862	0.202574	0.449888	0.386165	0.499651	0.367538	0.438011	0.313898	0.30574
ENSSSAG00000002280	ENSSSAG00000002280	0.215057	0.247774	0.309941	0.49958	0.331062	0.353057	0.217351	0.20928
ENSSSAG00000053727	prpf8	0.272414	0.38168	0.202289	0.498455	0.285117	0.532517	0.24708	0.203308
ENSSSAG00000056660	ENSSSAG00000056660	0.209536	0.301587	0.167514	0.498446	0.0863149	0.378865	0.00747879	0.0519114
ENSSSAG00000041369	CX6A1	0.0201081	0.0383062	0.143785	0.497783	0.0312543	0.0264576	0.0243661	4.04242
ENSSSAG00000005732	PCBP2	0.392156	0.714744	0.550359	0.497566	0.475157	0.833311	0.311024	0.524751
ENSSSAG00000077275	ENSSSAG00000077275	0.0796844	0.138361	0.506947	0.497058	0.173552	0.121391	0.281872	0.291198
ENSSSAG00000078549	PSMB2	0.321887	0.524803	0.44807	0.496975	0.439611	1.00073	0.240058	0.338373
ENSSSAG00000057799	ENSSSAG00000057799	0.50647	1.13173	0.366015	0.496635	0.336491	1.25168	0.253707	0.61727
ENSSSAG00000009477	ENSSSAG00000009477	0.136202	0.174845	0.203758	0.495928	0.248789	0.781652	0.153221	1.52736
ENSSSAG00000065689	ENSSSAG00000065689	0.426788	0.531013	0.390651	0.49542	0.371556	1.31392	0.260801	0.431843
ENSSSAG00000056514	ENSSSAG00000056514	0.188003	0.345365	0.636081	0.495264	0.463336	0.32599	0.261672	0.198786
ENSSSAG00000072756	ENSSSAG00000072756	0.233642	0.511758	0.517589	0.495047	0.34307	0.718075	0.185011	0.376302
ENSSSAG00000022802	anxa3b	0.407243	0.763175	0.462831	0.494844	0.366607	0.737326	0.383919	0.394758
ENSSSAG00000008047	MID1IP1	0.513849	1.09211	0.336814	0.494769	0.422863	0.831446	0.372131	0.843558
ENSSSAG00000049805	nfkbiab	0.205773	0.37254	0.444602	0.494634	0.375937	0.380923	0.33815	0.298107
ENSSSAG00000105665	ENSSSAG00000105665	0.264797	0.414763	0.421036	0.494457	0.885569	0.612682	0.156152	0.316435
ENSSSAG00000003871	ENSSSAG00000003871	0.18984	0.429392	0.501025	0.494455	0.302307	0.390713	0.317429	0.179863
ENSSSAG00000068746	ENSSSAG00000068746	0.297344	0.216797	0.231675	0.493452	0.532302	0.356974	0.0525843	0.0357842
ENSSSAG00000000866	znf503	0.272421	0.299916	0.265214	0.493125	0.280583	0.563619	0.113635	0.158779
ENSSSAG00000069292	ENSSSAG00000069292	0.0937897	0.300292	0.50196	0.493081	0.132426	0.201176	0.00350941	0.0290753
ENSSSAG00000048354	aldh9a1a.1	0.316832	0.586508	0.340848	0.49301	0.398726	1.07662	0.29567	0.27288
ENSSSAG00000057703	srsf5a	0.264983	0.357671	0.378892	0.492284	0.321944	0.936159	0.323171	0.271075
ENSSSAG00000039372	ENSSSAG00000039372	0.108249	0.34148	0.297384	0.492222	0.246612	0.291933	0.189035	0.240314
ENSSSAG00000005074	ENSSSAG00000005074	0.410719	0.392249	0.385739	0.491861	0.967482	0.88136	0.247963	0.320576
ENSSSAG00000098515	ENSSSAG00000098515	0	0	0.166011	0.490823	0.000445098	0	0	1.80755
ENSSSAG00000076936	ENSSSAG00000076936	0.296599	0.453377	0.460579	0.490525	0.385664	0.694384	0.255568	0.307223
ENSSSAG00000111710	pmp22a	1.33761	2.41431	0.616645	0.489522	1.48743	2.26431	0.954142	1.41954
ENSSSAG00000105817	tor3a	0.417106	1.15337	0.27283	0.487971	0.4839	1.08248	0.209152	0.513504
ENSSSAG00000065070	atp5f1c	0.232337	0.535577	0.30512	0.487864	0.275719	0.480797	0.550708	0.937166
ENSSSAG00000010103	sod1	0.215977	0.321947	0.453711	0.487758	0.39312	0.775776	0.210999	0.271193
ENSSSAG00000117041	ENSSSAG00000117041	0.578907	0.47685	0.567363	0.487432	0.375838	0.672134	0.520861	0.571193
ENSSSAG00000045617	capza2	0.153024	0.248349	0.262078	0.486787	0.272413	0.234918	0.183912	0.228425
ENSSSAG00000078651	cd302	0.319199	0.402819	0.411176	0.486528	0.491827	0.862424	0.351583	0.188601
ENSSSAG00000070750	ENSSSAG00000070750	0.201111	0.525457	0.566748	0.486386	0.46985	0.423016	0.193784	0.27186
ENSSSAG00000075714	lsm6	0.202915	0.296581	0.37478	0.485799	0.318123	0.349363	0.172954	0.202481
ENSSSAG00000052047	idh2	0.100279	0.421217	0.252525	0.485649	0.187096	0.331461	0.0679641	1.9317
ENSSSAG00000070230	GCA	0.222317	0.58837	0.418362	0.485387	0.4405	0.542942	0.268674	0.342915
ENSSSAG00000006985	HMGT	0.255935	0.500387	0.423386	0.48525	0.414997	0.573371	0.202325	0.302059
ENSSSAG00000007575	crybg1a	0.333893	0.530301	0.46387	0.485094	0.634972	0.564814	0.254414	0.249317
ENSSSAG00000005989	ENSSSAG00000005989	0.146217	0.269068	0.19583	0.484858	0.220304	0.652589	0.109339	0.225811
ENSSSAG00000053757	hspe1	0.411806	0.970165	0.306443	0.48478	0.351941	1.13547	0.150472	0.450769
ENSSSAG00000047398	ENSSSAG00000047398	0.22585	0.365506	0.580719	0.483883	0.337889	0.354076	0.357565	0.344413
ENSSSAG00000064607	ndufc2	0.276406	0.372093	0.408372	0.483862	0.324238	0.498307	0.185426	0.846401
ENSSSAG00000008838	ENSSSAG00000008838	0.337376	0.493637	0.377702	0.483616	0.300311	0.669693	0.28153	0.324131
ENSSSAG00000008194	bloc1s4	0.353333	0.473967	0.440136	0.483498	0.359403	0.545895	0.240816	0.305084
ENSSSAG00000053809	abi3bpb	0.248678	0.53409	0.372737	0.483445	0.470125	0.572616	0.205884	0.279192
ENSSSAG00000106012	ENSSSAG00000106012	0.164526	0.177929	0.188137	0.483043	0.301539	0.218294	0.248191	0.151798
ENSSSAG00000074774	CCN2	0.491526	2.28025	0.219252	0.482595	0.497195	1.91659	1.45755	0.705217
ENSSSAG00000000186	htra1a	2.40843	3.79666	0.192369	0.481274	1.31168	4.47029	0.0352826	0.0631523
ENSSSAG00000063518	ENSSSAG00000063518	0.417657	1.00058	0.555145	0.481237	0.2862	0.752473	0.125969	0.0462093
ENSSSAG00000095654	ENSSSAG00000095654	0.108997	0.454235	0.320059	0.480555	0.309087	0.408719	0.142573	0.221939
ENSSSAG00000077762	ndufb5	0.196767	0.268471	0.29101	0.480201	0.296528	0.36699	0.115011	1.21655
ENSSSAG00000067552	ENSSSAG00000067552	0.20617	0.436305	0.504241	0.479978	0.325474	0.752658	0.202946	0.296832
ENSSSAG00000052858	tm9sf3	0.257241	0.432744	0.270561	0.479427	0.31941	0.648796	0.367315	0.383144
ENSSSAG00000096026	dnase2	0.0977804	0.139055	0.308318	0.479378	0.265963	0.224309	0.292298	0.269751
ENSSSAG00000072577	cox7a2l	0.239967	0.473654	0.819418	0.478951	0.311813	0.760209	0.267777	0.526478
ENSSSAG00000080064	tspo	0.20615	0.338835	0.355038	0.478613	0.299923	0.433056	0.237837	0.261262
ENSSSAG00000007843	ENSSSAG00000007843	0.31053	0.274651	0.691046	0.478151	0.375856	0.34384	0.31957	0.231612
ENSSSAG00000074560	ENSSSAG00000074560	0.219452	0.42328	0.475597	0.478099	0.447761	0.448836	0.2856	0.47147
ENSSSAG00000108291	bzw1a	0.304875	0.51054	0.332863	0.477849	0.424332	0.566143	0.222499	0.161089
ENSSSAG00000067413	st13	0.204103	0.389894	0.45834	0.477576	0.309842	1.74382	0.400966	0.264639
ENSSSAG00000074005	rsu1	0.31754	0.514942	0.499746	0.477243	0.371216	0.512703	0.260054	0.265188
ENSSSAG00000039672	srsf6a	0.21996	0.437895	0.283179	0.476785	0.347648	0.562272	0.274572	0.261357
ENSSSAG00000080223	ENSSSAG00000080223	0.294828	0.294266	0.737808	0.476751	0.449656	0.801039	0.282958	0.676209
ENSSSAG00000009631	srsf5b	0.158069	0.366841	0.284911	0.47666	0.290298	0.258324	0.185044	0.198807
ENSSSAG00000120848	acta1b	0.00757928	0	0.0235149	0.47605	0.00513697	0.00180728	0	0.0199337
ENSSSAG00000003293	ENSSSAG00000003293	0.157543	0.26952	0.218954	0.475916	0.270706	0.317485	0.0918085	0.697663
ENSSSAG00000092624	ENSSSAG00000092624	0.150376	0.0837336	0.514382	0.475734	0.221873	0.349887	0.361497	0.498996
ENSSSAG00000041727	ppp2cb	0.278321	0.373577	0.35738	0.475696	0.396784	0.519193	0.403531	0.350792
ENSSSAG00000070560	ENSSSAG00000070560	0.134424	0.243575	0.663893	0.475601	0.333	0.28927	0.231881	0.185442
ENSSSAG00000071690	wls	0.290488	0.607882	0.446556	0.475047	0.443185	0.932712	0.245721	0.417501
ENSSSAG00000068570	smim4	0.295249	0.481677	0.391993	0.474392	0.396547	0.539327	0.279195	0.429642
ENSSSAG00000090709	col5a3a	0.255187	0.470538	1.17368	0.474187	0.337498	0.378994	0.409136	0.458947
ENSSSAG00000072902	ENSSSAG00000072902	0.134296	0.359089	0.510378	0.47403	0.337091	0.395913	0.234977	0.219718
ENSSSAG00000054260	jun	0.474146	0.9401	0.322762	0.473881	0.621609	0.984964	0.417919	0.265812
ENSSSAG00000075019	ENSSSAG00000075019	0.331638	0.512311	0.451082	0.473671	0.55142	0.811808	0.369751	0.39808
ENSSSAG00000078987	mid1ip1l	0.598077	0.856592	0.683932	0.473537	0.876262	1.17451	0.280645	0.578237
ENSSSAG00000049632	ap2s1	0.181253	0.3837	0.324453	0.473008	0.266171	0.555317	0.164749	0.306952
ENSSSAG00000043692	ENSSSAG00000043692	0.370569	0.562763	0.386381	0.472874	0.281319	0.692119	0.241595	0.323372
ENSSSAG00000095344	dpt	1.27401	2.74028	0.289809	0.472318	1.10993	3.25301	0.921729	1.08448
ENSSSAG00000067332	ENSSSAG00000067332	0.365311	0.522475	0.558295	0.472289	0.494244	0.990448	0.239163	0.435383
ENSSSAG00000055516	mknk2b	0.411318	0.687846	0.904463	0.472034	0.613755	0.778605	0.601614	0.824521
ENSSSAG00000070345	ENSSSAG00000070345	0.641056	0.658129	0.265916	0.471987	0.658253	2.79878	0.0666972	0.133775
ENSSSAG00000015544	ENSSSAG00000015544	0.281328	0.463165	0.446662	0.471549	0.507205	0.602442	0.266284	0.285299
ENSSSAG00000109080	cd248a	0.0782596	0.109218	0.314897	0.47136	0.274861	0.379297	0.0982565	0.052662
ENSSSAG00000073707	abcf1	0.462995	0.665166	0.562731	0.470786	0.466385	0.976055	0.33123	0.473374
ENSSSAG00000045554	LSS	0.0378635	0.039946	0.353212	0.470077	0.040305	0.0405398	0.0114762	0.029015
ENSSSAG00000061169	selenot2	0.41108	0.664776	0.371349	0.469999	0.414309	0.695669	0.230189	0.310878
ENSSSAG00000004100	ampm1	0.0518167	0.154654	0.113613	0.469992	0.0711165	0.379249	0.0672385	0.074204
ENSSSAG00000017779	hmg20b	0.913576	0.696176	0.987283	0.469938	0.40596	0.949388	0.672898	1.16586
ENSSSAG00000052342	eif3s10	0.275285	0.424024	0.652052	0.469777	0.544417	0.542269	0.37182	0.502045
ENSSSAG00000064843	ENSSSAG00000064843	0.172259	0.299327	0.281609	0.469323	0.231464	0.354982	0.154359	0.155337
ENSSSAG00000041182	ENSSSAG00000041182	0.337599	0.718174	0.486008	0.469289	0.379459	0.859613	0.294277	0.494418
ENSSSAG00000071101	snai2	0.147671	0.125829	0.204025	0.469207	0.167721	0.245219	0.0931055	0.0813967
ENSSSAG00000076566	nxt2	0.211426	0.338277	0.267551	0.468839	0.329641	0.501835	0.169217	0.256675
ENSSSAG00000064210	srrm1	0.234631	0.460216	0.371072	0.468782	0.351328	0.467703	0.251725	0.250773
ENSSSAG00000081271	ENSSSAG00000081271	0.0940131	0.167534	0.0421916	0.468292	0.524047	0.4568	0.426689	0.10779
ENSSSAG00000055848	slc4a2b	0.0353084	0.177287	0.135142	0.467918	0.330997	0.143744	0.10951	0.0973921
ENSSSAG00000094268	fabp11a	0.659216	1.07891	0.64148	0.46784	0.554751	2.11139	1.12821	1.41304
ENSSSAG00000015988	ino80e	0.143767	0.0877756	0.170459	0.46699	0.242545	0.35952	0.24641	0.117368
ENSSSAG00000070536	serph	0.188176	0.51659	0.293944	0.466821	0.34639	0.743553	0.159315	0.216449
ENSSSAG00000095708	ENSSSAG00000095708	1.29913	1.92165	0.279237	0.465947	2.83887	2.3884	0.711407	0.587962
ENSSSAG00000015760	ENSSSAG00000015760	0.308463	0.415476	0.307009	0.465196	0.357829	0.596405	0.308349	0.286399
ENSSSAG00000015467	ENSSSAG00000015467	0.15043	0.250464	0.147901	0.46507	0.164632	0.267788	0.112881	0.159458
ENSSSAG00000009538	MAFB	0.209447	0.335891	0.445243	0.464832	0.318844	0.341357	0.602807	0.409586
ENSSSAG00000088854	ENSSSAG00000088854	0.444634	0.772547	0.551804	0.464822	0.415611	0.945533	0.237171	0.92834
ENSSSAG00000076429	grnb	0.278012	0.407957	0.370111	0.464579	0.36151	0.456955	0.145172	0.194291
ENSSSAG00000072246	pdlim3b	0.00772289	0.0266037	0.0662072	0.464309	0.00472065	0.019635	0.0063695	0.011035
ENSSSAG00000046935	ENSSSAG00000046935	0.214867	0.412997	0.322679	0.464241	0.351648	0.416756	0.227511	0.210276
ENSSSAG00000076994	tnnt2b	0.00316466	0	0.120444	0.464017	0.000793141	0.000994096	0.00115628	0
ENSSSAG00000048716	tpd52	0.207042	0.451571	0.45957	0.463861	0.428317	0.374262	0.333437	0.426551
ENSSSAG00000069127	ptbp1a	0.352679	0.765279	0.489942	0.463752	0.458497	4.10046	0.331718	0.55253
ENSSSAG00000076849	ENSSSAG00000076849	0.0800157	0.154652	0.190493	0.463545	0.1419	0.237444	0.0397687	0.0866583
ENSSSAG00000066967	ENSSSAG00000066967	0.242366	0.443319	0.255036	0.462613	0.303351	1.1622	0.204421	0.258275
ENSSSAG00000077906	APOD	0.0701771	0.0217445	0.300254	0.46216	0.168243	0.307066	0.322738	0.235922
ENSSSAG00000076348	ENSSSAG00000076348	0.190602	0.328572	0.541916	0.462106	0.294556	0.412297	0.378369	0.203391
ENSSSAG00000000911	ddx5	0.771832	1.38196	0.420023	0.461779	0.376157	1.35906	0.305981	0.592634
ENSSSAG00000041178	eef1b2	0.342796	0.397093	0.47348	0.461776	0.404174	0.607938	0.229865	0.449574
ENSSSAG00000078213	glt8d1	0.20142	0.373259	0.263777	0.461335	0.556455	0.38163	0.105682	0.206816
ENSSSAG00000036762	aldh7a1	0.253585	0.402041	0.272049	0.46127	0.384292	0.781046	0.180005	0.269545
ENSSSAG00000028652	ndufa8	0.201645	0.288	0.33909	0.461117	0.285806	0.524086	0.274797	0.716365
ENSSSAG00000095772	ENPP2	0.10601	0.0582731	0.612349	0.461073	0.14325	0.145099	0.154245	0.0508226
ENSSSAG00000009693	np1l1	0.131345	0.309319	0.545958	0.46091	0.358318	0.346086	0.188396	0.395979
ENSSSAG00000045558	ENSSSAG00000045558	0.3474	0.766195	0.29044	0.460761	0.29306	1.16831	0.222464	0.189228
ENSSSAG00000055910	tmed9	0.321973	0.504764	0.288182	0.460639	0.246288	0.573058	0.188681	0.34236
ENSSSAG00000079897	fkbp5	0.377609	1.06514	0.713103	0.459605	0.579116	0.742958	0.657448	0.784562
ENSSSAG00000046593	krtcap2	0.197048	0.32471	0.27198	0.459575	0.229987	0.483069	0.0940542	0.250901
ENSSSAG00000038397	ENSSSAG00000038397	0.22844	0.370788	0.464289	0.459068	0.364579	0.735003	0.211257	1.03716
ENSSSAG00000052128	mdh1ab	0.113273	0.118473	0.140152	0.458236	0.141713	0.208667	0.212936	0.602869
ENSSSAG00000054329	pdlim5b	0.30996	0.463764	0.398529	0.458169	0.452904	0.823705	0.346116	0.431716
ENSSSAG00000091954	ENSSSAG00000091954	0.487824	0.170002	0.853119	0.45767	0.216912	0.932404	0.755293	1.44057
ENSSSAG00000077714	ENSSSAG00000077714	0.333093	0.746072	0.562311	0.457635	0.487589	0.819594	0.372185	0.42106
ENSSSAG00000101988	LAPTM4A	0.309098	0.471043	0.384523	0.457545	0.442508	0.729137	0.274677	0.265234
ENSSSAG00000046808	ENSSSAG00000046808	0.345982	0.744634	0.473957	0.457503	0.384747	0.906136	0.177873	0.344855
ENSSSAG00000026601	ENSSSAG00000026601	0.234288	0.378117	0.361493	0.457258	0.293995	0.54027	0.204902	0.270806
ENSSSAG00000040893	paics	0.282553	0.340168	0.408889	0.456806	0.308385	0.751821	0.179098	0.333847
ENSSSAG00000053658	fbl	0.482598	0.812085	0.372775	0.456771	0.297897	1.16497	0.293687	0.298268
ENSSSAG00000099876	cx43	1.07032	2.94167	0.425191	0.456679	1.61283	3.30242	0.355159	0.442554
ENSSSAG00000088349	ENSSSAG00000088349	0.195808	0.293527	0.236849	0.456644	0.233198	0.854367	0.155288	1.0841
ENSSSAG00000105184	NBL1	0.131144	0.24603	0.27731	0.456338	0.239303	0.366927	0.105208	0.118638
ENSSSAG00000007784	ENSSSAG00000007784	0.256711	0.533274	0.388822	0.4561	0.303576	0.615024	0.18087	0.30463
ENSSSAG00000046943	asap3	0.175696	0.218717	0.234477	0.45578	0.301556	0.329148	0.269506	0.144167
ENSSSAG00000070689	moes	0.672972	1.20713	0.654529	0.45563	0.371097	1.03642	0.354572	0.565224
ENSSSAG00000093827	ENSSSAG00000093827	0.311707	0.58278	0.328402	0.455502	0.35305	0.794668	0.170616	0.319885
ENSSSAG00000062605	ENSSSAG00000062605	0.277547	0.596772	0.512236	0.4553	0.321889	0.501186	0.141292	0.489857
ENSSSAG00000005897	smim20	0.221296	0.233823	0.378298	0.455015	0.348787	0.397625	0.236409	0.212304
ENSSSAG00000001992	fbxw11a	0.377954	0.72696	0.495616	0.454886	0.393049	0.703187	0.255688	0.513512
ENSSSAG00000002513	gne	0.093677	0.140232	0.154751	0.454507	0.131375	0.207368	0.164059	0.17221
ENSSSAG00000076022	atp6v1ba	0.17303	0.307998	0.301804	0.453946	0.315216	0.330914	0.217667	0.296745
ENSSSAG00000001216	grna	0.0852093	0.100847	0.444264	0.453143	0.227118	0.247597	0.223979	0.12855
ENSSSAG00000095240	jpt2	0.176609	0.234252	0.246043	0.452498	0.306258	0.299181	0.178782	0.193426
ENSSSAG00000070936	ENSSSAG00000070936	0.198024	0.352321	0.374182	0.452158	0.258204	1.30739	0.255961	0.28876
ENSSSAG00000074659	cilp	0.342761	0.521316	0.251607	0.451834	3.18107	0.678624	0.0873393	0.19782
ENSSSAG00000111134	hypk	0.222845	0.223505	0.317495	0.451828	0.253323	0.423562	0.164109	0.359835
ENSSSAG00000058485	bzw1a	0.211679	0.496765	0.273658	0.451716	0.230328	0.552707	0.180035	0.196176
ENSSSAG00000082201	ENSSSAG00000082201	0.186845	0.288173	0.275517	0.451518	0.269364	0.295392	0.170646	0.56165
ENSSSAG00000005695	ENSSSAG00000005695	0	0	0.0871739	0.451402	0	0	0.0135698	1.26343
ENSSSAG00000004443	spon1b	0.120979	0.162262	0.395805	0.450707	0.31766	0.183824	0.00972693	0.0304921
ENSSSAG00000121536	UQCR10	0.176457	0.271245	0.226643	0.450648	0.366343	0.368634	0.15119	0.396259
ENSSSAG00000074215	lrrc8da	0.227366	0.295116	0.331052	0.450571	0.339912	0.395173	0.250669	0.251389
ENSSSAG00000003200	rad23b	0.243341	0.42074	0.297901	0.450197	0.279566	0.458537	0.232361	0.301928
ENSSSAG00000063667	sdcbp2	0.250688	0.518462	0.442108	0.449875	0.350151	0.502116	0.333689	0.236803
ENSSSAG00000052515	prdx3	0.0650548	0.121794	0.0931511	0.449824	0.0696659	0.11409	0.0479383	0.18103
ENSSSAG00000120557	fundc2	0.333576	0.499962	0.328764	0.44982	0.256593	1.11452	0.187923	0.332251
ENSSSAG00000121955	ENSSSAG00000121955	0.245694	0.42355	0.338135	0.449389	0.263509	0.439488	0.243611	0.264803
ENSSSAG00000097483	capzb	0.302913	0.452298	0.506098	0.44854	0.37126	0.585932	0.230492	0.296169
ENSSSAG00000075127	ENSSSAG00000075127	0.188388	0.305996	0.301911	0.448044	0.356418	0.457495	0.218056	0.220644
ENSSSAG00000079232	uprt	0.103745	0.17329	0.135351	0.447702	0.145947	0.433451	0.155293	0.105311
ENSSSAG00000054790	srp19	0.162747	0.355193	0.300644	0.447652	0.28919	0.364383	0.323543	0.20763
ENSSSAG00000008220	TXNL4A	0.269491	0.410662	0.255551	0.44712	0.272494	0.476012	0.206135	0.269686
ENSSSAG00000078812	ENSSSAG00000078812	0.230634	0.462778	0.316484	0.447045	0.476078	0.46841	0.223674	0.329723
ENSSSAG00000093738	MYADM	0.369	1.23886	0.380445	0.446542	0.420438	1.16001	0.278356	0.450746
ENSSSAG00000078748	arhgap18	0.037516	0.113772	0.0831825	0.445806	0.0683594	0.122061	0.0206472	0.044075
ENSSSAG00000055480	dhrs13b.1	0.13274	0.130307	0.269582	0.445766	0.231255	0.218103	0.163203	0.180761
ENSSSAG00000000860	ENSSSAG00000000860	0.266527	0.835086	0.454905	0.445657	0.460952	0.58308	0.195178	0.330063
ENSSSAG00000115442	ptges3b	0.335994	0.821454	0.367882	0.44565	0.362862	0.767448	0.26154	0.37921
ENSSSAG00000007249	nduab	0.17461	0.187979	0.170408	0.445306	0.229349	0.263455	0.112879	0.588544
ENSSSAG00000091608	ENSSSAG00000091608	0.114222	0.0755845	0.229005	0.444908	0.425226	0.205532	0.410879	0.458802
ENSSSAG00000089451	ENSSSAG00000089451	0.108779	0.198154	0.191112	0.444241	0.215112	0.264435	0.119897	0.730631
ENSSSAG00000002931	mrpl13	0.0448386	0.0614105	0.0856291	0.443915	0.0982706	0.119779	0.0465127	0.124124
ENSSSAG00000039637	psmg4	0.340314	0.299477	0.299256	0.443865	0.244808	0.363938	0.162718	0.1941
ENSSSAG00000008383	sesn1	0.340089	0.429906	1.02018	0.443782	1.00529	0.470305	0.736162	0.668621
ENSSSAG00000114826	ENSSSAG00000114826	0.400249	1.11346	0.692493	0.443652	0.314212	0.877345	0.393959	0.444801
ENSSSAG00000086256	ENSSSAG00000086256	0.0574407	0.132934	0.346214	0.443294	0.244923	0.141842	0.280454	0.147989
ENSSSAG00000002343	brox	0.166647	0.374849	0.473224	0.442913	0.374103	0.372877	0.28243	0.330721
ENSSSAG00000052795	if6	0.417454	0.732691	0.253295	0.442319	0.308771	0.722061	0.214657	0.325102
ENSSSAG00000076280	ENSSSAG00000076280	0.42278	0.643907	1.77146	0.442	0.499961	0.759452	0.29115	0.57664
ENSSSAG00000003242	ENSSSAG00000003242	0.448511	0.887213	0.383701	0.441629	0.469686	1.24087	0.208255	0.21972
ENSSSAG00000012359	plod1a	0.253682	0.549123	0.367114	0.441042	0.296098	0.791707	0.172303	0.223069
ENSSSAG00000016098	ENSSSAG00000016098	0.468717	0.994921	0.546142	0.44096	0.382925	1.56023	0.362346	0.705383
ENSSSAG00000063583	ddt	0.161793	0.282071	0.29917	0.440881	0.443707	0.428328	0.28015	0.112052
ENSSSAG00000006791	ppp1cab	0.239054	0.403972	0.334811	0.440706	0.290637	0.431766	0.204934	0.247095
ENSSSAG00000040279	capn2b	0.243998	0.403616	0.524845	0.440503	0.466063	0.416833	0.300036	0.217268
ENSSSAG00000043788	ENSSSAG00000043788	0.325004	0.445026	0.305879	0.440286	0.314855	0.693462	0.207617	0.371509
ENSSSAG00000050210	ENSSSAG00000050210	0.392808	0.501974	0.270038	0.439834	0.313606	0.62786	0.262635	0.338884
ENSSSAG00000072836	ENSSSAG00000072836	0.392687	0.519743	0.587429	0.439805	0.407285	0.597327	0.184309	0.44833
ENSSSAG00000040234	CSDE1	0.307669	0.254758	0.535927	0.439767	0.330963	0.489126	0.283053	0.77042
ENSSSAG00000103784	ENSSSAG00000103784	0.314152	0.527115	0.57895	0.439531	0.362239	0.663623	0.22505	0.534138
ENSSSAG00000080290	cops9	0.124285	0.219248	0.180454	0.439071	0.299822	0.445616	0.101172	0.225805
ENSSSAG00000090451	RAB1A	0.266672	0.573196	0.434842	0.438705	0.325835	0.591862	0.2333	0.367216
ENSSSAG00000062926	soul5	0.14615	0.1965	0.534307	0.438451	0.118695	0.276636	0.0601282	0.0478524
ENSSSAG00000100431	h1-0	0.262504	0.42177	0.220453	0.43824	0.340781	0.416252	0.114579	0.168534
ENSSSAG00000054192	efemp2a	0.121859	0.186668	0.39619	0.437631	0.0542641	0.288445	0.0523096	0.0483841
ENSSSAG00000097601	FBN1	0.401487	1.12678	0.772504	0.437597	0.964639	1.01808	0.404404	0.694775
ENSSSAG00000106202	ccdc80l1	0.184216	0.367778	0.417067	0.437504	0.2136	0.360806	0.161242	0.114438
ENSSSAG00000086412	ENSSSAG00000086412	0.440211	0.861772	0.48986	0.437305	1.13785	0.734363	0.588962	0.536505
ENSSSAG00000006975	JUNB	0.704145	1.011	0.31602	0.436678	0.977731	1.28193	0.589982	0.262723
ENSSSAG00000051928	il13ra2	0.0893896	0.193061	0.31592	0.4364	0.170771	0.358336	0.773528	0.968566
ENSSSAG00000092173	ECM2	0.241149	0.220329	0.708186	0.436341	0.299865	0.479588	1.07637	0.946838
ENSSSAG00000045687	fbl	0.49653	0.989318	0.479097	0.435887	0.442184	1.69726	0.201897	0.401632
ENSSSAG00000079190	PSMA8	0.328043	0.447669	0.304388	0.435109	0.341542	0.610241	0.242474	0.380277
ENSSSAG00000083399	UK114	0.165722	0.293653	0.352666	0.435066	0.210086	0.396222	0.0722543	0.169335
ENSSSAG00000121084	ENSSSAG00000121084	8.25118	16.6353	0.154116	0.434657	32.1592	18.008	0.000364385	0.00251141
ENSSSAG00000082802	DDX5	0.309888	0.511763	0.265895	0.43463	0.31084	1.15737	0.325352	0.364916
ENSSSAG00000008811	ENSSSAG00000008811	0.235028	0.339819	0.268883	0.434183	0.294642	0.531606	0.196932	0.302208
ENSSSAG00000017777	fgfr4	0.371222	0.285733	0.289194	0.433623	0.218108	0.649712	0.0623352	0.0649301
ENSSSAG00000068458	ENSSSAG00000068458	0.17254	0.196674	0.319566	0.433286	0.260549	0.249267	0.145478	0.343171
ENSSSAG00000052087	ddost	0.26151	0.315109	0.264464	0.433274	0.338679	0.497811	0.237974	0.189137
ENSSSAG00000038894	psmd4b	0.34463	0.46138	0.306954	0.433194	0.244793	0.735979	0.37301	0.393439
ENSSSAG00000000779	ENSSSAG00000000779	1.06929	1.75033	0.374043	0.433083	2.26972	2.46648	0.194965	0.0705006
ENSSSAG00000038376	ENSSSAG00000038376	0.100395	0.162228	0.304634	0.43287	0.202247	0.909722	0.130611	0.129817
ENSSSAG00000067428	ENSSSAG00000067428	0.252964	0.465481	0.297852	0.432684	0.256296	0.385962	0.191288	0.180058
ENSSSAG00000074697	ENSSSAG00000074697	0.118116	0.240029	0.331957	0.431811	0.2342	0.245585	0.0830534	0.106193
ENSSSAG00000051412	bmp1a	0.213391	0.314494	0.330213	0.431729	0.391601	0.516302	0.256866	0.467606
ENSSSAG00000096623	psmd1	0.425308	0.559496	0.345971	0.431102	0.32843	0.861681	0.313337	0.433535
ENSSSAG00000072786	ENSSSAG00000072786	1.1523	0.472603	0.26428	0.430848	1.67	2.36758	2.15164	1.20775
ENSSSAG00000057726	sim1a	0.000330221	0.00123063	0.213663	0.430655	0.000956393	0.00124126	0.000301574	0.00280617
ENSSSAG00000086344	ENSSSAG00000086344	0.158289	0.198543	0.393491	0.430267	0.287175	0.255745	0.0854763	0.0803948
ENSSSAG00000084089	dlg3	0.181683	0.238525	0.198819	0.430203	0.241485	0.399479	0.293428	0.227111
ENSSSAG00000109322	ENSSSAG00000109322	0.0935714	0.218265	0.417213	0.4301	0.31726	0.201892	0.347394	0.568083
ENSSSAG00000075948	ENSSSAG00000075948	0.221925	0.295208	0.571819	0.429612	0.392648	0.732265	0.224791	0.257775
ENSSSAG00000078900	sfpq	0.350305	0.629077	0.325229	0.429546	0.374026	0.833777	0.392981	0.439554
ENSSSAG00000042237	ENSSSAG00000042237	0.258743	0.282068	0.330928	0.428844	0.26623	0.321178	0.19527	0.200753
ENSSSAG00000057070	ENSSSAG00000057070	1.11744	2.15952	0.646509	0.428632	0.7474	2.01239	0.296075	0.427642
ENSSSAG00000120770	ndufa4l2b	0.179978	0.516575	0.437932	0.428079	0.535953	0.341254	0.121083	0.164308
ENSSSAG00000081423	sf3b1	0.14703	0.3336	0.195435	0.427723	0.244977	0.368723	0.172135	0.210312
ENSSSAG00000002744	ENSSSAG00000002744	0.20693	0.432501	0.470151	0.427592	0.30291	0.469637	0.176061	0.126928
ENSSSAG00000097426	MCUB	0.262626	0.530306	0.243591	0.427279	0.332012	0.605964	0.15865	0.255982
ENSSSAG00000110756	fhl3a	0.0555441	0.141216	0.416161	0.426967	0.131276	0.164076	0.147232	0.152447
ENSSSAG00000113112	ENSSSAG00000113112	0.256324	0.44538	0.292565	0.426868	0.269962	0.604453	0.290423	0.167729
ENSSSAG00000017975	ef2	0.0654714	0.250981	0.33793	0.426354	0.398211	0.264208	0.189032	0.185413
ENSSSAG00000078459	ENSSSAG00000078459	0.0899916	0.126658	0.379724	0.426255	0.163363	0.214562	0.206295	0.0780205
ENSSSAG00000005769	ktn1	0.298428	0.455215	0.546386	0.42618	0.435145	0.534228	0.247296	0.351236
ENSSSAG00000071937	nop10	0.271284	0.42407	0.221604	0.42592	0.426617	0.696739	0.270524	0.332621
ENSSSAG00000043630	tat	0.173859	0.141234	0.67757	0.42588	0.393809	0.328451	0.0575719	0.0185253
ENSSSAG00000096548	ENSSSAG00000096548	0.188804	0.235319	0.388635	0.425241	0.29401	0.320978	0.233583	0.295345
ENSSSAG00000107494	ENSSSAG00000107494	0.19467	0.247349	0.292627	0.425075	0.281066	0.380356	0.283699	0.364983
ENSSSAG00000006370	ENSSSAG00000006370	0.267049	0.39504	0.170845	0.424948	0.293733	0.989905	0.213256	0.404714
ENSSSAG00000041563	ENSSSAG00000041563	0.380436	0.559307	0.49948	0.424856	0.426356	0.575018	0.296738	0.508943
ENSSSAG00000092011	fam89b	0.269498	0.322179	0.198331	0.424829	0.168953	0.33228	0.260641	0.138284
ENSSSAG00000000976	hif1aa	0.341842	0.715573	0.27022	0.424775	0.297913	0.733011	0.148765	0.235242
ENSSSAG00000008196	ENSSSAG00000008196	0.22999	0.130079	0.22171	0.424365	0.488898	0.558013	0.502971	0.216125
ENSSSAG00000071066	ndfip2	0.375706	0.474519	0.378804	0.424176	0.352937	0.967245	0.271874	0.320588
ENSSSAG00000053808	psmc4	0.216172	0.344135	0.20945	0.424127	0.236185	0.405854	0.0869759	0.220321
ENSSSAG00000065153	pdia6	0.395297	0.569228	0.291035	0.423791	0.354614	0.909327	0.169907	0.407417
ENSSSAG00000107925	mfge8b	0.185943	0.506732	0.462694	0.423173	0.298036	0.722466	0.129133	0.203924
ENSSSAG00000115506	ENSSSAG00000115506	0.276279	0.400192	0.310631	0.423153	0.313335	0.488723	0.251756	0.300451
ENSSSAG00000079466	ENSSSAG00000079466	0.00202384	0.012226	0.0324323	0.422859	0.00709263	0.0127935	0.034802	0.138915
ENSSSAG00000000728	vdac2	0.21085	0.426091	0.360338	0.422688	0.36087	0.635099	0.18508	0.73517
ENSSSAG00000069514	selenof	0.204829	0.549939	0.291166	0.422428	0.272867	0.610697	0.156361	0.328818
ENSSSAG00000074478	ran	0.0582268	0.17798	0.217925	0.422286	0.208357	0.164326	0.127051	0.169887
ENSSSAG00000080775	ENSSSAG00000080775	0.355009	0.649758	0.486019	0.422266	0.283434	0.638191	0.195162	0.223313
ENSSSAG00000069088	macroh2a2	0.387944	0.622065	0.488976	0.42186	0.401084	0.981928	0.28691	0.341436
ENSSSAG00000080154	eno1b	0.328708	0.537598	0.401829	0.421483	0.248266	0.54357	0.203701	0.277967
ENSSSAG00000040078	shmt2	0.19867	0.239671	0.358706	0.42127	0.255507	0.73818	0.234067	0.257727
ENSSSAG00000120073	ENSSSAG00000120073	0.280461	0.45013	0.537557	0.420857	0.428876	0.721295	0.434924	0.377207
ENSSSAG00000107744	sfxn3	0.392251	0.722611	0.40712	0.420275	0.40493	0.714494	0.287739	0.397336
ENSSSAG00000010260	ENSSSAG00000010260	0.144473	0.163499	0.262556	0.419928	0.312565	0.242907	0.271016	0.244997
ENSSSAG00000044246	serpine1	1.00474	3.98527	0.333964	0.419727	1.96904	3.33433	1.32868	0.998072
ENSSSAG00000063898	spcs3	0.327821	0.476848	0.315165	0.419621	0.321222	0.677816	0.19166	0.41033
ENSSSAG00000036921	ENPP2	0.0655805	0.0389131	0.357039	0.419043	0.138685	0.123721	0.12332	0.0491909
ENSSSAG00000006387	snai	0.155466	0.279394	0.257334	0.41883	0.189684	1.72921	0.14288	0.101995
ENSSSAG00000117358	dcxr	0.213817	0.294588	0.216207	0.41835	0.293888	0.430038	0.133444	0.231178
ENSSSAG00000067882	ostf1	0.127151	0.284415	0.253013	0.417809	0.271176	0.785009	0.131033	0.213288
ENSSSAG00000000955	srsf2b	0.360687	0.427955	0.298914	0.416265	0.286556	0.827782	0.207588	0.349199
ENSSSAG00000064955	ENSSSAG00000064955	0.283043	0.422491	0.282331	0.416235	0.312817	0.905869	0.224216	0.260619
ENSSSAG00000081332	psme1	0.21148	0.209108	0.312249	0.416201	0.212389	0.341456	0.245566	0.291335
ENSSSAG00000101393	ENSSSAG00000101393	0.0181649	0.0514865	0.328999	0.415972	0.0155643	0.0348566	0.1012	0.161039
ENSSSAG00000065630	ENSSSAG00000065630	0.214174	0.454556	0.302989	0.415651	0.256507	0.795104	0.239001	0.253035
ENSSSAG00000008447	ENSSSAG00000008447	0.0746647	0.210116	0.187116	0.415582	0.1795	0.175641	0.116763	0.049818
ENSSSAG00000070483	rpa3	0.175887	0.224555	0.361763	0.415493	0.207665	0.34549	0.146423	2.27454
ENSSSAG00000074958	ENSSSAG00000074958	0.263778	0.496076	0.289357	0.415053	0.310695	0.548728	0.205314	0.26269
ENSSSAG00000006705	sar1a	0.336131	0.520366	0.459771	0.41468	0.364265	0.854635	0.16234	0.257684
ENSSSAG00000110550	ube2l3a	0.373368	0.506196	0.421548	0.414562	0.309663	1.01242	0.272366	0.405512
ENSSSAG00000072525	trappc2l	0.152102	0.112867	0.10873	0.414184	0.118387	0.164795	0.054129	0.0841292
ENSSSAG00000064088	ENSSSAG00000064088	0.30851	0.642934	0.446801	0.414132	0.422608	0.771157	0.327146	0.403711
ENSSSAG00000078764	atp6v1g1	0.160721	0.319042	0.487093	0.41395	0.300811	0.338944	0.229901	0.387667
ENSSSAG00000043158	MYLPF	0	0	0.0428886	0.413823	0	0.000615148	0.00843141	0.00626997
ENSSSAG00000055309	ENSSSAG00000055309	0	0	0.0611363	0.413793	0	0	0	0.181103
ENSSSAG00000046606	ENSSSAG00000046606	0.25486	0.59541	0.403629	0.413393	0.334856	0.652267	0.21304	0.370996
ENSSSAG00000038591	tnfaip8l2b	0.0669539	0.0973752	0.145211	0.413216	0.15405	0.148047	0.135621	0.109348
ENSSSAG00000001392	ENSSSAG00000001392	0.196959	0.34592	0.327554	0.413013	0.27518	0.526367	0.258768	0.273401
ENSSSAG00000073240	ss18l2	0.399476	0.189092	0.195169	0.412962	0.245975	0.235007	0.0627716	0.304436
ENSSSAG00000063051	MARCO	0.0486071	0.153433	0.347375	0.412943	0.238736	0.131733	0.263907	0.0625912
ENSSSAG00000101690	sdc2	0.65268	0.636643	0.645132	0.412873	0.639153	0.894883	0.348238	0.510112
ENSSSAG00000088526	ENSSSAG00000088526	0.0353299	0.0739216	0.0295931	0.412155	0.0435854	0.0787124	0.0433624	0.0199347
ENSSSAG00000109128	ENSSSAG00000109128	0.175035	0.38903	0.598102	0.411938	0.376159	0.699797	0.27895	0.385867
ENSSSAG00000087000	CCNI	0.23544	0.319246	0.440827	0.411783	0.320075	0.385275	0.186133	0.398368
ENSSSAG00000006715	mdh1ab	0.067446	0.0997955	0.154768	0.411683	0.102596	0.141471	0.0672731	1.02214
ENSSSAG00000120516	ENSSSAG00000120516	0.366125	0.451495	0.579076	0.411066	0.506851	0.695526	0.330117	0.288493
ENSSSAG00000074192	macroh2a2	0.169731	0.245043	0.248867	0.410993	0.307491	0.465551	0.13501	0.19486
ENSSSAG00000057039	jun	0.545974	0.306612	0.199882	0.410768	0.543089	1.14521	0.376856	0.167817
ENSSSAG00000093397	tax1bp3	0.307836	0.582894	0.206447	0.410545	0.438992	0.492427	0.171772	0.215018
ENSSSAG00000043255	wwtr1	0.373626	0.635769	0.499402	0.410427	0.558568	0.827021	0.342286	0.436401
ENSSSAG00000071913	slc29a1a	0.111075	0.414255	0.313232	0.410366	0.307916	0.357609	0.29336	0.437413
ENSSSAG00000115024	ENSSSAG00000115024	0.0353505	0.0174006	0.287252	0.410177	0.236046	0.0376655	0.265618	0.37592
ENSSSAG00000114813	ENSSSAG00000114813	0.0255812	0.0624217	0.349529	0.410031	0.044022	0.0566735	0.134891	0.170812
ENSSSAG00000085506	HSPBB	0.00342804	0.0183671	0.150616	0.409995	0.00772701	0.0145563	0.00609969	1.14438
ENSSSAG00000040256	ENSSSAG00000040256	0.000421092	0	0.17001	0.409219	0	0	0	0.0411015
ENSSSAG00000006990	ENSSSAG00000006990	0.320958	0.480263	0.269537	0.40904	0.310686	0.724508	0.156022	0.338571
ENSSSAG00000068870	arhgap23a	0.34175	0.519834	0.454911	0.408983	0.437568	0.741006	0.258906	0.381854
ENSSSAG00000066895	ENSSSAG00000066895	0.282542	0.428188	0.247989	0.408845	0.262238	1.23663	0.182501	0.245591
ENSSSAG00000118619	ENSSSAG00000118619	0.18106	0.486165	0.43804	0.40769	0.34618	0.392847	0.116536	0.155123
ENSSSAG00000004180	sat1a.2	0.434343	1.46731	0.428847	0.407607	0.450568	1.46061	0.244503	1.81734
ENSSSAG00000090774	ARPC5	0.189197	0.357778	0.435919	0.407346	0.379411	0.463526	0.339898	0.324393
ENSSSAG00000004038	apnl	0.304866	0.579038	0.363366	0.407338	0.461026	1.16976	0.162265	0.578356
ENSSSAG00000040324	gart	0.111746	0.169997	0.449542	0.406504	0.143337	0.283838	0.139289	0.201166
ENSSSAG00000070500	CAPZA2	0.247342	0.347085	0.372148	0.405746	0.342056	0.445649	0.255989	0.439398
ENSSSAG00000080474	cox6a1	0.0743882	0.21085	0.114304	0.405455	0.316158	0.27259	0.0692815	0.097719
ENSSSAG00000003730	erh	0.207304	0.251691	0.277943	0.405283	0.217049	0.283607	0.190839	0.256319
ENSSSAG00000113960	ENSSSAG00000113960	0.214236	0.401014	0.376877	0.404907	0.257085	0.480827	0.196581	0.194566
ENSSSAG00000078210	ncaph	0.184318	0.225408	0.251129	0.404754	0.227394	0.535397	0.143483	0.207105
ENSSSAG00000004821	if4h	0.244239	0.42807	0.264983	0.404553	0.258202	0.540616	0.12556	0.219704
ENSSSAG00000090570	ENSSSAG00000090570	0.219914	0.232594	0.333757	0.404431	0.355591	0.311944	0.241858	0.303569
ENSSSAG00000008979	atp5if1b	0.0660235	0.110508	0.185148	0.404241	0.142246	0.136624	0.166204	0.776438
ENSSSAG00000072225	ENSSSAG00000072225	0.23801	0.500054	0.230513	0.403313	0.33255	0.73086	0.422395	0.393896
ENSSSAG00000117928	urm1	0.0450698	0.0702545	0.0358923	0.403309	0.0510347	0.0457163	0.0211397	0.0360662
ENSSSAG00000009506	cox7a2a	0.20014	0.384336	0.265558	0.403028	0.258235	0.513038	0.173078	0.300138
ENSSSAG00000089284	ENSSSAG00000089284	0.322535	0.509784	0.158001	0.402498	0.34837	1.06679	0.323949	0.533352
ENSSSAG00000076491	taf15	0.386999	0.604248	0.293175	0.402384	0.257746	0.873077	0.178578	0.270809
ENSSSAG00000084562	JUND	0.758237	0.512444	0.181717	0.402216	0.826586	1.1991	0.497992	0.372179
ENSSSAG00000056227	ENSSSAG00000056227	0.330378	0.607157	0.450468	0.401716	0.335558	0.801754	0.231162	0.351706
ENSSSAG00000077965	ldb3b	0.000280461	0	0.0529597	0.401346	0.00287383	0.00514351	0	0.371963
ENSSSAG00000076595	ENSSSAG00000076595	0.189714	0.317299	0.288715	0.401049	0.2332	0.549046	0.180629	0.366155
ENSSSAG00000088840	ror2	0.0574366	0.0785226	0.161835	0.400984	0.124746	0.157543	0.105548	0.0350343
ENSSSAG00000101100	ENSSSAG00000101100	0.317941	0.356074	0.75231	0.400909	0.578773	0.738311	0.587191	0.644217
ENSSSAG00000051115	eif2b2	0.29636	0.431611	0.239616	0.400808	0.224306	0.721765	0.163696	0.220286
ENSSSAG00000066666	ENSSSAG00000066666	0.10264	0.202801	0.419064	0.400421	0.245744	0.176937	0.353616	0.249398
ENSSSAG00000003377	ENSSSAG00000003377	0.325165	0.475735	0.425043	0.400419	0.383609	0.798772	0.230198	0.382104
ENSSSAG00000052192	sc11a	0.277223	0.473291	0.269332	0.400388	0.271	0.556724	0.152132	0.246798
ENSSSAG00000093139	rit1	0.0994947	0.153519	0.231623	0.400332	0.195825	0.192181	0.189728	0.221436
ENSSSAG00000114352	ramp2	0.281072	0.725209	0.810914	0.40021	0.37862	0.670499	0.149322	0.170985
ENSSSAG00000074844	ENSSSAG00000074844	0.18169	0.259301	0.245194	0.39934	0.218463	0.318537	0.17379	0.151198
ENSSSAG00000061856	ENSSSAG00000061856	0.167026	0.207022	0.28013	0.399317	0.314319	0.566627	0.778989	0.446614
ENSSSAG00000059009	bccip	0.257237	0.497243	0.450072	0.398569	0.406235	0.534478	0.297277	0.316695
ENSSSAG00000073443	sqstm1	0.254021	0.539456	0.314507	0.398503	0.386837	0.602574	0.451355	0.633071
ENSSSAG00000070266	ENSSSAG00000070266	0.228902	0.599234	0.250551	0.398423	0.520422	0.673389	0.401698	0.367568
ENSSSAG00000081928	ENSSSAG00000081928	0.278885	0.362132	0.345159	0.39833	0.305373	0.549744	0.179352	0.211937
ENSSSAG00000099473	ENSSSAG00000099473	0.369809	0.435776	0.231487	0.398084	0.288302	0.528179	0.152712	0.232603
ENSSSAG00000007320	atp5mc3b	0.240877	0.36513	0.29423	0.398009	0.193473	0.713688	0.146274	0.658974
ENSSSAG00000069956	psmd6	0.157952	0.341194	0.255712	0.397972	0.211894	0.603382	0.172891	0.269813
ENSSSAG00000070772	ENSSSAG00000070772	0.248657	0.56783	0.233343	0.397633	0.236582	0.983802	0.279679	1.05872
ENSSSAG00000008143	ENSSSAG00000008143	0.18308	0.305576	0.193782	0.397552	0.221739	0.402497	0.16321	1.1947
ENSSSAG00000076120	tm9s2	0.195918	0.343685	0.285953	0.397528	0.328658	0.548758	0.211689	0.265022
ENSSSAG00000068814	ENSSSAG00000068814	0.150423	0.424645	0.47883	0.397372	0.296967	0.555269	0.36929	0.264984
ENSSSAG00000071756	park7	0.163342	0.179954	0.233976	0.397354	0.27703	0.289465	0.105753	0.270395
ENSSSAG00000076484	VAT1	0.236979	0.444824	0.455904	0.397223	0.34552	0.516726	0.345208	0.214677
ENSSSAG00000053084	ENSSSAG00000053084	0.139479	0.161474	0.393804	0.396674	0.173998	0.364267	0.291073	0.235957
ENSSSAG00000059647	mtap	0.25511	0.293229	0.345052	0.396281	0.313005	0.407312	0.228294	0.196279
ENSSSAG00000045637	iqgap1	0.314542	0.577612	0.485586	0.39597	0.34635	0.655876	0.238563	0.325007
ENSSSAG00000092869	treh	0.219192	0.369352	0.248887	0.395861	0.288672	0.894359	0.369542	0.335927
ENSSSAG00000082947	ppp1caa	0.254553	0.552031	0.368852	0.395733	0.392063	0.511879	0.293525	0.399181
ENSSSAG00000009030	ENSSSAG00000009030	0.484626	0.664825	0.719441	0.393664	0.616693	0.648663	0.39402	0.369383
ENSSSAG00000074843	ndufs6	0.188656	0.232883	0.199325	0.393411	0.183796	0.321432	0.120666	0.338517
ENSSSAG00000040371	ENSSSAG00000040371	0.186117	0.284534	0.181965	0.393138	0.267082	0.348236	0.0804715	0.174028
ENSSSAG00000064486	ENSSSAG00000064486	0.333348	0.508244	0.296827	0.393089	0.330417	0.460636	0.251176	0.308957
ENSSSAG00000047340	tcn2	0.118552	0.151882	0.274861	0.392875	0.219722	0.203113	0.188763	0.145113
ENSSSAG00000068084	DYNC1I2	0.324537	0.688875	0.391485	0.392418	0.392672	0.660327	0.248798	0.498016
ENSSSAG00000081633	sdhc	0.286535	0.427623	0.223902	0.392072	0.287368	0.514715	0.183959	0.449234
ENSSSAG00000068013	serpine1	0.179137	0.859448	0.158148	0.391954	0.378327	0.618995	0.15104	0.205297
ENSSSAG00000006176	sfrp1a	1.24066	2.55596	0.300826	0.391796	1.13406	2.88968	0.192217	0.118998
ENSSSAG00000108588	ENSSSAG00000108588	0.35924	0.617706	0.49736	0.39176	0.365703	0.697712	0.31011	0.544439
ENSSSAG00000115398	anapc16	0.0932881	0.179336	0.187242	0.391348	0.265633	0.196193	0.124389	0.175032
ENSSSAG00000030773	cbx1b	0.205721	0.217012	0.272655	0.391306	0.258374	0.299479	0.272504	0.146933
ENSSSAG00000079146	LAMA3	0.919031	0.68002	0.296786	0.391249	0.314614	1.08402	0.937324	0.708
ENSSSAG00000053935	arcn1a	0.246227	0.372966	0.223197	0.391232	0.231284	0.396214	0.368698	0.277133
ENSSSAG00000006569	ppm1g	0.181475	0.244795	0.502855	0.391101	0.300152	0.355346	0.234964	0.347203
ENSSSAG00000064101	ENSSSAG00000064101	0.201545	0.354114	0.391837	0.390902	0.316727	0.469324	0.251385	0.304568
ENSSSAG00000070764	rbm45	0.293142	0.483396	0.271615	0.390741	0.280063	0.610802	0.201788	0.25965
ENSSSAG00000101524	ENSSSAG00000101524	0.258614	0.333649	0.392101	0.390727	0.320641	0.529716	0.278498	0.498125
ENSSSAG00000078630	CTDS2	0.0445944	0.130288	0.121004	0.390206	0.199657	0.230599	0.180129	0.130852
ENSSSAG00000079570	ENSSSAG00000079570	0.19247	0.297524	0.341876	0.389994	0.244166	0.315929	0.166809	0.244138
ENSSSAG00000010140	VATE1	0.196091	0.34775	0.526293	0.388853	0.373689	0.360635	0.580411	0.494344
ENSSSAG00000122044	ENSSSAG00000122044	0.180272	0.311892	0.353675	0.388736	0.192459	0.309419	0.135915	0.150713
ENSSSAG00000056342	ENSSSAG00000056342	0.110242	0.214649	0.515681	0.388189	0.493437	0.282101	0.178129	0.13211
ENSSSAG00000069894	nmt1a	0.104943	0.201408	0.259294	0.388112	0.119785	0.22394	0.0786167	0.23124
ENSSSAG00000064839	NDUFS7	0.233234	0.280304	0.261525	0.387868	0.284454	0.548447	0.211953	0.739507
ENSSSAG00000006936	mrps18c	0.230003	0.341259	0.257389	0.387747	0.217125	0.846632	0.194844	0.350944
ENSSSAG00000040801	p3h1	0.0897134	0.225382	0.270296	0.387583	0.179843	0.195256	0.106284	0.145492
ENSSSAG00000000674	ENSSSAG00000000674	0.798615	1.14317	0.333259	0.38712	0.979868	1.39128	0.357123	0.642467
ENSSSAG00000072353	PEPD	0.114796	0.275154	0.437053	0.386687	0.278849	0.244651	0.158971	0.190201
ENSSSAG00000074590	ENSSSAG00000074590	0.369543	0.570712	0.251252	0.386628	0.78823	1.40126	0.671702	0.520867
ENSSSAG00000100249	ENSSSAG00000100249	0.504852	0.698704	0.207275	0.386601	0.353191	1.08791	0.285897	0.30907
ENSSSAG00000079906	clic3	0.167933	0.352152	0.232037	0.38654	0.343651	0.838464	0.309282	0.373856
ENSSSAG00000086777	fabp7b	0.222454	0.150873	0.320711	0.386489	0.299843	0.391862	0.150334	0.254077
ENSSSAG00000106018	tnrc18	0.468772	0.412313	0.688207	0.386472	0.560895	0.562796	0.415908	0.587686
ENSSSAG00000045656	zgc:101810	0.188288	0.174232	0.319386	0.386413	0.356746	0.444482	0.228233	0.204037
ENSSSAG00000066751	ENSSSAG00000066751	0.175802	0.32097	0.453062	0.385998	0.257489	0.4605	0.230568	0.29803
ENSSSAG00000003346	ENSSSAG00000003346	0.12382	0.0835765	0.370329	0.385763	0.250417	0.515923	0.185663	0.0236085
ENSSSAG00000068739	SRPRB	0.0216718	0.045106	0.0309557	0.385689	0.0253344	0.0775314	0.0124377	0.040451
ENSSSAG00000077557	ENSSSAG00000077557	0.287541	0.497674	0.334974	0.385469	0.28907	0.731428	0.121942	0.262946
ENSSSAG00000068430	NARS1	0.322674	0.636529	0.278475	0.384645	0.24402	1.22067	0.181844	0.228978
ENSSSAG00000064525	rgmd	0.157978	0.212406	0.192099	0.384494	0.176819	1.43846	0.0744607	0.0727194
ENSSSAG00000117363	snai1a	0.313547	0.453298	0.42353	0.383684	0.441177	0.609699	0.174199	0.144015
ENSSSAG00000064315	znhit3	0.204932	0.285392	0.22612	0.383123	0.299734	0.375636	0.183859	0.21511
ENSSSAG00000076091	psme3	0.154923	0.353255	0.185256	0.382957	0.155697	0.659602	0.106186	0.105182
ENSSSAG00000069439	ykt6	0.0792262	0.139059	0.146409	0.382927	0.127528	0.157942	0.0476937	0.12141
ENSSSAG00000047605	col15a1b	0.10383	0.111091	0.346306	0.382682	0.0668875	0.149897	0.0984794	0.136579
ENSSSAG00000056451	lcp1	0.126027	0.199842	0.446137	0.382597	0.190778	0.245685	0.210194	0.197517
ENSSSAG00000068588	ENSSSAG00000068588	0.197658	0.384559	0.282722	0.382339	0.28046	0.44626	0.191338	0.307597
ENSSSAG00000039784	ENSSSAG00000039784	0.159943	0.244536	0.266526	0.381807	0.240914	0.335012	0.170218	0.126254
ENSSSAG00000102790	ENSSSAG00000102790	0.674413	0.731192	0.535612	0.381788	0.386734	1.0639	0.283826	0.555889
ENSSSAG00000053430	snx9	0.3324	0.543247	0.49045	0.381489	0.429742	0.573456	0.418461	0.442613
ENSSSAG00000067785	eif2s1b	0.231546	0.379059	0.68473	0.381487	0.21441	0.415917	0.111232	0.322539
ENSSSAG00000088019	ENSSSAG00000088019	0.363387	0.667776	0.312496	0.381379	0.368303	0.967153	0.168891	0.318846
ENSSSAG00000071648	pkp1b	0.138168	0.335988	0.271928	0.381333	0.203167	0.40635	0.183944	0.349187
ENSSSAG00000075134	chico	0.110769	0.243577	0.289478	0.38121	0.255752	0.296536	0.0929984	0.173836
ENSSSAG00000055145	lab	0.317837	0.638309	0.482562	0.38118	0.397042	0.583658	0.196085	0.325922
ENSSSAG00000110268	ENSSSAG00000110268	0.247891	0.412061	0.326605	0.38061	0.317279	0.597821	0.212422	0.238474
ENSSSAG00000044933	si:ch211-140m22.7	0.144919	0.218743	0.25108	0.380351	0.207882	0.291176	0.149085	0.318532
ENSSSAG00000006971	lamtor3	0.211426	0.356866	0.196033	0.379802	0.280194	0.758262	0.172104	0.248155
ENSSSAG00000045165	ndufb8	0.287881	0.199508	0.220721	0.379284	0.201992	0.456979	0.132499	0.675078
ENSSSAG00000051955	dpy30	0.130858	0.156381	0.160746	0.378956	0.207952	0.204704	0.117094	0.244891
ENSSSAG00000064197	ENSSSAG00000064197	0.184966	0.376492	0.318853	0.378823	0.301922	0.754796	0.250027	0.196582
ENSSSAG00000106909	ENSSSAG00000106909	0.18699	0.292934	0.425662	0.37861	0.321714	0.284722	0.318758	0.784917
ENSSSAG00000063146	tnip1	0.116015	0.216774	0.278662	0.378101	0.2014	0.270856	0.238198	0.196003
ENSSSAG00000009738	HUWE1	0.127544	0.235093	0.215395	0.378047	0.134824	0.268157	0.126141	0.402331
ENSSSAG00000069203	eml2	0.251459	0.231201	0.309556	0.377842	0.30507	0.293181	0.250589	0.225069
ENSSSAG00000073567	stat1a	0.357874	0.513643	0.42643	0.377824	0.3592	1.17922	0.353759	0.341819
ENSSSAG00000090431	tob1a	0.348387	0.355195	0.354062	0.37772	0.407501	1.00702	0.469643	0.64953
ENSSSAG00000118080	bcap29	0.150835	0.408929	0.167558	0.377486	0.130032	0.309709	0.071695	0.148952
ENSSSAG00000003533	mybpc1	0.00041369	0.000128313	0.0230027	0.377331	0.00122009	0.00162226	0.00194014	0.0200682
ENSSSAG00000063862	aip	0.219449	0.407239	0.377835	0.377119	0.287037	0.500784	0.181554	0.192729
ENSSSAG00000049580	CORO7	0.151017	0.178418	0.378917	0.377045	0.218543	0.595457	0.450452	0.201491
ENSSSAG00000009217	znf593	0.265091	0.490043	0.250021	0.376975	0.320082	0.567626	0.195554	0.233554
ENSSSAG00000069767	ENSSSAG00000069767	0.211954	0.450317	0.271046	0.375705	0.243267	0.589173	0.103603	0.188689
ENSSSAG00000000431	ADD3	0.345974	0.625465	0.218646	0.375426	0.641591	0.594751	0.515427	0.743503
ENSSSAG00000071444	zgc:64051	0.091653	0.174662	0.241341	0.375387	0.157242	0.318228	0.126253	0.0940304
ENSSSAG00000057690	PRRC2B	0.285664	0.523526	0.400081	0.375348	0.383336	0.621415	0.277347	0.349608
ENSSSAG00000041507	xirp2a	0.118882	0.205169	0.146562	0.375068	0.159263	0.314538	0.0515211	0.304649
ENSSSAG00000081371	dock11	0.115257	0.182282	0.10555	0.374714	0.096161	0.203127	0.0905576	0.0494462
ENSSSAG00000001037	ENSSSAG00000001037	0.257524	0.454692	0.306161	0.374613	0.410563	0.617894	0.557466	0.309
ENSSSAG00000002698	ENSSSAG00000002698	0.321795	0.443654	0.343037	0.37459	0.299341	1.01375	0.214932	0.282646
ENSSSAG00000007811	sumo2b	0.0585539	0.120507	0.214391	0.37444	0.118885	0.205733	0.0893066	0.121704
ENSSSAG00000072320	PSMB1	0.402764	0.563416	0.271505	0.374198	0.351435	0.799966	0.226037	0.442179
ENSSSAG00000103226	ism1	0.210473	0.649253	0.517973	0.374057	0.254095	0.41609	0.171927	0.277977
ENSSSAG00000100799	cssa10h19orf25	0.125402	0.179829	0.213477	0.373998	0.19349	0.16565	0.1265	0.0953502
ENSSSAG00000065451	ddx23	0.219859	0.387127	0.397074	0.373951	0.358131	0.428786	0.241382	0.297705
ENSSSAG00000024596	ndufb8	0.0778441	0.0849352	0.0688057	0.37374	0.0921581	0.156809	0.0428978	0.284577
ENSSSAG00000044087	i2b2b	0.186077	0.3039	0.351375	0.373654	0.323465	0.320517	0.283813	0.229455
ENSSSAG00000053711	usf1	0.10894	0.205164	0.183141	0.373636	0.166224	0.195622	0.0923617	0.160993
ENSSSAG00000066104	ITGA6	0.342941	0.939322	0.516446	0.373568	0.541705	0.711765	0.486451	0.328578
ENSSSAG00000108788	ppp1cb	0.254346	0.315439	0.267639	0.373364	0.217451	0.345867	0.243821	0.466396
ENSSSAG00000051408	ENSSSAG00000051408	0.345782	0.453445	0.331713	0.373351	0.372859	0.53796	0.268919	0.263739
ENSSSAG00000109482	srsf4	0.285223	0.416682	0.413252	0.373344	0.270907	0.456114	0.312443	0.193423
ENSSSAG00000057230	cnn3	0.246275	0.327692	0.226568	0.37315	0.192773	0.67851	0.150057	0.100464
ENSSSAG00000060920	ENSSSAG00000060920	0.08483	0.0959256	0.0694208	0.373116	0.0824977	0.0913597	0.070677	0.0694735
ENSSSAG00000109792	ENSSSAG00000109792	0.104726	0.177918	0.121685	0.373008	0.142205	0.409007	0.151936	0.148145
ENSSSAG00000046822	ENSSSAG00000046822	0.414081	0.686652	0.392712	0.372988	0.346538	0.959357	0.309243	0.33826
ENSSSAG00000101368	ENSSSAG00000101368	0.655237	0.743139	2.61261	0.372945	1.24946	0.938306	0.852319	1.75192
ENSSSAG00000057028	aplp1	0.102965	0.310948	0.399136	0.372823	0.216132	0.340879	0.235115	0.605657
ENSSSAG00000073512	ENSSSAG00000073512	0.128289	0.24175	0.274155	0.372783	0.240771	0.322344	0.188527	0.14414
ENSSSAG00000074044	pink1	0.350821	0.469034	0.32715	0.372765	0.368325	0.497872	0.321862	0.789971
ENSSSAG00000080389	ub2l3	0.50801	0.423802	0.258061	0.372561	0.421332	0.700887	0.251207	0.313316
ENSSSAG00000074353	ndufs6	0.145269	0.18462	0.186523	0.372387	0.192208	0.42309	0.0782509	0.358258
ENSSSAG00000096644	cbx5	0.265416	0.481511	0.260976	0.37196	0.375996	0.512989	0.729357	0.188201
ENSSSAG00000090464	cited1	0.0108458	0.0310631	0.0348186	0.371841	0.0210337	0.0231323	0.0717827	0.0687051
ENSSSAG00000056723	polr2eb	0.131764	0.231086	0.266586	0.371609	0.211331	0.246378	0.0918777	0.16945
ENSSSAG00000087655	spcs1	0.163967	0.23339	0.28385	0.370843	0.214102	0.324714	0.16116	0.190042
ENSSSAG00000005841	pbx2	0.180672	0.235997	0.246511	0.370643	0.321676	0.320931	0.318035	0.188256
ENSSSAG00000067916	pdhb	0.239727	0.346637	0.408705	0.370118	0.298388	0.426189	0.192608	0.26046
ENSSSAG00000094685	spaca4l	0.286461	0.482855	0.354391	0.369982	0.430498	0.724468	0.357041	0.442694
ENSSSAG00000039862	sept9b	0.235483	0.380341	0.294095	0.369939	0.25247	0.327625	0.176587	0.155959
ENSSSAG00000109728	ENSSSAG00000109728	0.19536	0.289002	0.193538	0.369823	0.204591	0.626409	0.123437	0.986613
ENSSSAG00000006941	ENSSSAG00000006941	0.235233	0.281367	0.328397	0.369675	0.245627	0.395402	0.254977	0.239622
ENSSSAG00000069551	hexb	0.143949	0.188454	0.321972	0.36967	0.221013	0.251103	0.295727	0.219334
ENSSSAG00000042007	cd59	0.740791	1.17708	0.113831	0.369499	0.756291	1.1543	0.138524	0.172798
ENSSSAG00000000481	si:ch211-271b14.1	0.300532	0.50125	0.666465	0.369238	0.300874	0.72616	0.228152	0.301393
ENSSSAG00000049735	ENSSSAG00000049735	0.104328	0.126803	0.227392	0.369006	0.195881	0.174859	0.103958	0.122777
ENSSSAG00000042036	GPM6B	0.148425	0.392635	0.267455	0.36879	0.310684	0.355058	0.189213	0.276607
ENSSSAG00000061889	eif5	0.291861	0.651694	0.394783	0.36873	0.412873	0.6302	0.220489	0.518454
ENSSSAG00000119207	ENSSSAG00000119207	0.181191	0.610962	0.285676	0.368602	1.02121	0.387018	0.244463	0.159213
ENSSSAG00000070257	CYC	0.428943	1.30913	0.249479	0.368189	0.332347	1.30958	0.18568	0.68096
ENSSSAG00000056184	ENSSSAG00000056184	0.265815	0.467636	0.423115	0.368075	0.346031	0.601155	0.104537	0.15604
ENSSSAG00000074629	ENSSSAG00000074629	0.265428	0.21249	0.203359	0.367878	0.214187	0.247656	0.0968813	0.851708
ENSSSAG00000064469	syf2	0.173328	0.292689	0.287835	0.367508	0.372618	0.421421	0.211858	0.23698
ENSSSAG00000047797	anxa6	0.338794	0.83912	0.272221	0.367273	0.241916	1.00722	0.0905273	0.30646
ENSSSAG00000081196	gnai2	0.236142	0.465659	0.477726	0.367046	0.231258	0.774751	0.270125	0.363741
ENSSSAG00000028979	ENSSSAG00000028979	0.205455	0.22472	0.208838	0.366878	0.227877	0.333624	0.136506	0.161152
ENSSSAG00000066224	gsna	0.357562	0.888685	0.302999	0.366877	0.325306	0.68663	0.206633	0.219637
ENSSSAG00000039669	ENSSSAG00000039669	0.100304	0.0379628	0.318389	0.366862	0.300599	0.160248	0.382662	0.1193
ENSSSAG00000097267	JUNB	0.947282	1.15988	0.174026	0.366545	0.949814	4.23774	0.556772	0.308853
ENSSSAG00000038174	ENSSSAG00000038174	0.0473405	0.0154427	0.196935	0.366152	0.189813	0.0747921	0.177606	0.075859
ENSSSAG00000050952	pk	0.00323131	0.00168674	0.0551499	0.36612	0.000167835	0.000805823	0.399306	0.81359
ENSSSAG00000096220	cldni	0.204635	0.156052	0.229847	0.365985	0.398569	0.927466	0.832229	0.53443
ENSSSAG00000080170	lzic	0.164167	0.227872	0.254953	0.365119	0.157556	0.220853	0.114192	0.143632
ENSSSAG00000001418	itgb3a	0.247916	0.460428	0.197539	0.364766	0.310213	0.5951	0.200197	0.327513
ENSSSAG00000074455	rbp5	0.467654	0.990513	0.236786	0.364744	0.304001	1.0085	0.121579	0.0800903
ENSSSAG00000005757	sumo2b	0.110662	0.168978	0.186739	0.364562	0.170729	0.233372	0.104162	0.12873
ENSSSAG00000004766	ENSSSAG00000004766	0.220279	0.297545	0.276309	0.363609	0.268288	0.293815	0.208022	0.195644
ENSSSAG00000081454	tmem14ca	0.139008	0.198746	0.407102	0.363565	0.225781	0.273379	0.156443	0.50716
ENSSSAG00000042523	ENSSSAG00000042523	0.221704	0.397965	0.421674	0.363123	0.365079	0.600958	0.240903	0.19202
ENSSSAG00000078656	PDCD6	0.277392	0.750262	0.27936	0.363046	0.339703	0.609277	0.135046	0.205501
ENSSSAG00000067990	psmc4	0.173708	0.310605	0.233734	0.363026	0.201407	0.36662	0.110972	0.249019
ENSSSAG00000080141	tnn	0.018355	0.121209	0.191637	0.362961	0.012347	0.0317558	0.00139729	0
ENSSSAG00000090688	ENSSSAG00000090688	0.00479455	0.00499234	0.00670634	0.362663	0.00694355	0.0189273	0.0184824	0.0167771
ENSSSAG00000065211	lrrc47	0.227407	0.400554	0.587488	0.362606	0.346143	0.476293	0.206644	0.329366
ENSSSAG00000117964	ENSSSAG00000117964	0.149186	0.221416	0.204441	0.362493	0.29864	0.675393	0.363701	0.79834
ENSSSAG00000003352	ppp1cb	0.105911	0.165769	0.166619	0.362329	0.202809	1.23845	0.0885783	0.265825
ENSSSAG00000029801	col4a1	0.0675199	0.271123	0.27808	0.361989	0.195671	0.135897	0.114364	0.247216
ENSSSAG00000113224	eif1b	0.155801	0.238201	0.199994	0.36188	0.165393	0.336468	0.116038	0.205749
ENSSSAG00000070016	scara3	0.201864	0.727143	0.38028	0.361314	0.344255	1.25217	0.42104	0.753117
ENSSSAG00000043446	pcolce2	0.0741842	0.0944656	0.212846	0.361217	0.110377	0.129966	0.131788	0.0992525
ENSSSAG00000063388	rask	0.163192	0.36466	0.381639	0.361047	0.285592	0.588476	0.187646	0.279088
ENSSSAG00000053856	dlx4b	0.0919119	0.0938421	0.214815	0.360955	0.0873	0.265211	0.00160528	0.000933429
ENSSSAG00000040735	ENSSSAG00000040735	0.559937	1.22813	3.67752	0.359956	0.517474	0.798414	0.196905	0.37046
ENSSSAG00000073545	ENSSSAG00000073545	0.637402	0.305385	0.668565	0.359927	0.466576	0.569137	0.601965	0.68202
ENSSSAG00000046306	ENSSSAG00000046306	0.201014	0.27282	0.199866	0.35992	0.214838	0.425043	0.165943	0.189311
ENSSSAG00000083575	ENSSSAG00000083575	0.209138	0.318259	0.490438	0.359547	0.397799	0.356926	0.206755	0.356265
ENSSSAG00000031542	ENSSSAG00000031542	0.302082	0.362954	0.213088	0.3593	0.289658	0.388727	0.135973	0.190057
ENSSSAG00000054579	map1lc3b	0.209274	0.35202	0.613665	0.358908	0.430061	0.424018	0.18522	0.352614
ENSSSAG00000089349	rflna	0.214617	0.104627	0.23008	0.358574	0.187857	0.229318	0.196094	0.229309
ENSSSAG00000084273	ENSSSAG00000084273	0.122478	0.184576	0.280635	0.358534	0.244403	0.280716	0.150953	0.121387
ENSSSAG00000046124	si:ch211-71n6.4	0.253869	0.549018	0.3419	0.358235	0.491652	0.513975	0.266339	0.2909
ENSSSAG00000062197	pgk	0.231888	0.397134	0.744788	0.358063	0.282257	0.517662	0.165822	0.147179
ENSSSAG00000005830	ENSSSAG00000005830	0.827415	0.485456	0.373386	0.358036	0.343234	0.625174	0.268318	0.26824
ENSSSAG00000009992	rhbg	0.122005	0.0182814	0.214615	0.357876	0.165554	0.106352	0.315865	0.078583
ENSSSAG00000075653	psmd9	0.175611	0.303804	0.20506	0.357672	0.310862	0.40962	0.265731	0.320761
ENSSSAG00000095913	cox6b1	0.0186417	0.0198471	0.0414778	0.357595	0.0092334	0.0129526	0.00723994	1.59348
ENSSSAG00000079444	fbxo9	0.248911	0.296438	0.310975	0.357527	0.345007	0.452052	0.243745	0.236325
ENSSSAG00000039035	atp6v1h	0.190758	0.266787	0.295609	0.357125	0.328034	0.354325	0.196414	0.196033
ENSSSAG00000092493	ENSSSAG00000092493	0.0562659	0.127664	0.108491	0.357038	0.144836	0.150984	0.0522751	0.383519
ENSSSAG00000079629	cnpy4	0.167153	0.164637	0.167499	0.357005	0.236587	0.196855	0.091834	0.129488
ENSSSAG00000063671	ENSSSAG00000063671	0.213548	0.349748	0.253479	0.356891	0.369999	0.460864	0.187553	0.251608
ENSSSAG00000098792	ENSSSAG00000098792	0.171252	0.264119	0.309626	0.356681	0.253326	0.878741	0.225993	0.241114
ENSSSAG00000056267	g3bp1	0.380681	0.675521	0.223828	0.356518	0.279143	1.18096	0.138792	0.28001
ENSSSAG00000112907	rbm8a	0.233106	0.387989	0.283942	0.356495	0.239831	0.453009	0.173805	0.214983
ENSSSAG00000075821	ENSSSAG00000075821	0.114557	0.167149	0.274026	0.356293	0.288297	0.289602	0.248756	0.203468
ENSSSAG00000070446	ip6k2	0.177429	0.341363	0.287015	0.355924	0.319788	0.396581	0.255717	0.322049
ENSSSAG00000107402	cenpv	0.194457	0.251163	0.233551	0.355878	0.367063	0.355371	0.221324	0.420053
ENSSSAG00000058273	ptbp1	0.252219	0.59497	0.293946	0.355784	0.327799	0.704669	0.240473	0.429566
ENSSSAG00000104388	ENSSSAG00000104388	0.0595697	0.299517	0.145683	0.355468	0.336861	0.18203	0.214628	0.166374
ENSSSAG00000082362	anp32b	0.109168	0.166495	0.286401	0.355463	0.185941	0.419786	0.170257	0.164254
ENSSSAG00000080431	ENSSSAG00000080431	0.183686	0.255062	0.235441	0.3554	0.257147	0.280288	0.17086	0.187602
ENSSSAG00000039711	C1QBP	0.28615	0.54462	0.203117	0.355371	0.213022	0.614422	0.201515	0.243352
ENSSSAG00000084245	ENSSSAG00000084245	0.045187	0.0684404	0.100563	0.355302	0.104428	0.0750184	0.0497132	0.0539778
ENSSSAG00000005091	ENSSSAG00000005091	0.281275	0.506398	0.398091	0.355202	0.320289	0.45788	0.259636	0.41691
ENSSSAG00000111339	ENSSSAG00000111339	0.13308	0.232003	0.295757	0.355136	0.160437	0.178405	0.140158	0.181207
ENSSSAG00000113458	txlng	0.170625	0.263495	0.183732	0.354983	0.21268	0.529806	0.105438	0.167555
ENSSSAG00000108898	lasp1	0.485299	0.397198	0.209771	0.354962	0.337762	0.65479	0.529449	0.262338
ENSSSAG00000110911	kdelr2a	0.152317	0.237508	0.171532	0.354867	0.219613	0.344844	0.151954	0.179831
ENSSSAG00000075879	tpi1b	0.0663943	0.0964052	0.15659	0.354552	0.12757	0.145015	0.0495859	0.394816
ENSSSAG00000070413	ENSSSAG00000070413	0.105807	0.239546	0.442103	0.354515	0.300467	0.176887	0.295642	0.359875
ENSSSAG00000107469	ENSSSAG00000107469	0.24917	0.455106	0.406011	0.354317	0.461767	0.376562	0.300226	0.494763
ENSSSAG00000080627	tpd52l1	0.0172111	0.0537596	0.318886	0.354273	0.0715046	0.0708586	0.15425	0.267257
ENSSSAG00000039454	serc1	0.128077	0.342328	0.272642	0.354262	0.35651	0.383265	0.151393	0.26082
ENSSSAG00000044179	acta2	0.803666	1.25309	0.231901	0.354252	1.22906	1.58335	0.0888381	0.120576
ENSSSAG00000046336	syfa	0.190158	0.395956	0.265545	0.35412	0.195364	1.1366	0.121392	0.289489
ENSSSAG00000064591	nfe2l2a	0.27832	0.450484	0.414301	0.354098	0.380587	0.452297	0.252995	0.279114
ENSSSAG00000061034	lamp1a	0.223581	0.338077	0.205658	0.353985	0.27412	0.6878	0.155096	0.417351
ENSSSAG00000076317	nudt5	0.21819	0.395306	0.221457	0.353767	0.252083	0.472961	0.117017	0.115412
ENSSSAG00000003409	ENSSSAG00000003409	1.01495	3.19806	0.981663	0.353625	2.66415	1.48512	2.41021	4.69623
ENSSSAG00000063849	prpf8	0.244362	0.379941	0.243356	0.353601	0.313526	0.533483	0.155821	0.201517
ENSSSAG00000083279	ENSSSAG00000083279	0.177386	0.340309	0.246056	0.353588	0.265477	1.12727	0.108713	0.109735
ENSSSAG00000103986	lamp1a	0.24633	0.512917	0.271551	0.352372	0.446731	0.684383	0.160367	0.363598
ENSSSAG00000040872	ENSSSAG00000040872	0.299416	0.289201	0.291909	0.352067	0.38704	0.568103	0.412616	0.374214
ENSSSAG00000104767	ENSSSAG00000104767	0.264325	0.449143	0.434826	0.351886	0.423295	0.452994	0.205147	0.137761
ENSSSAG00000057486	H2AZ1	0.150489	0.31437	0.233942	0.351802	0.163209	0.765232	0.194631	0.203009
ENSSSAG00000009680	ENSSSAG00000009680	0.230353	0.392401	0.200718	0.351775	0.247303	0.55243	0.127328	0.251935
ENSSSAG00000120873	lasp1	0.198275	0.403124	0.39798	0.351655	0.304063	0.440344	0.309141	0.297384
ENSSSAG00000045700	ncoa5	0.245496	0.534878	0.311997	0.351494	0.297367	0.616385	0.231637	0.275116
ENSSSAG00000108161	sept5a	0.207893	0.385239	0.373364	0.351225	0.339321	0.528123	0.210407	0.239414
ENSSSAG00000075223	NFS1	0.330048	0.371549	0.271345	0.351143	0.316319	0.479246	0.194057	0.313394
ENSSSAG00000052798	GPX4	0.167307	0.29331	0.345984	0.351004	0.300335	0.822987	0.222132	0.353303
ENSSSAG00000121298	u2af2	0.158342	0.250422	0.383008	0.350859	0.285039	0.364766	0.181612	0.241939
ENSSSAG00000055873	ENSSSAG00000055873	0.311251	0.502207	0.429117	0.350649	0.343775	0.80585	0.209249	0.36568
ENSSSAG00000080772	ENSSSAG00000080772	0.343613	0.51274	0.307757	0.350461	0.283296	0.691635	0.295682	0.283324
ENSSSAG00000070305	hmgb1b	0.171856	0.28691	0.191389	0.350425	0.189846	0.281031	0.15019	0.104352
ENSSSAG00000116899	gse1	0.0573128	0.0501385	0.124322	0.350422	0.0868104	0.0905337	0.0322523	0.0260269
ENSSSAG00000076836	cnn2	0.30685	1.20703	0.241817	0.350113	0.243217	1.35368	0.216552	0.229144
ENSSSAG00000002966	ENSSSAG00000002966	0.132888	0.332207	0.665766	0.349596	0.367938	0.522904	0.261216	0.313547
ENSSSAG00000078097	ENSSSAG00000078097	0.206395	0.382287	0.258003	0.349463	0.312407	0.409945	0.208538	0.719199
ENSSSAG00000064172	ENSSSAG00000064172	0.280351	0.231639	0.252158	0.349364	0.289787	0.416521	0.138593	0.209396
ENSSSAG00000074828	mxra8b	0.260162	0.616586	0.333871	0.349016	0.476607	0.869022	0.11764	0.219087
ENSSSAG00000066758	glyg	0.210371	0.279893	0.361404	0.348745	0.307972	0.391946	0.229918	0.314452
ENSSSAG00000070337	srsf7	0.0801188	0.15432	0.120719	0.348664	0.133927	0.159328	0.0887665	0.110762
ENSSSAG00000080916	ENSSSAG00000080916	0.140272	0.472609	0.373228	0.348647	0.182882	0.299188	0.0537125	0.0915395
ENSSSAG00000075293	ENSSSAG00000075293	0.249429	0.41563	0.2899	0.347939	0.819481	0.558922	0.142722	0.246076
[truncated: 40,661 more rows]

## Sheet: 2. Mapping efficiencies
		Number of reads	Mean reads per spot	Median genes per spot	Reads mapped to genome	Total genes detected
Fish I	Operculum	84407106	291059	2340	89.40 %	31537
	Skin	55609804	151939	1708	79.30 %	29552
	Caudal fin	96719245	89389	1082	87.90 %	33868
	Pectoral fin	103270656	161109	2659	86.40 %	32842
Fish II	Operculum	75876585	133117	2017	85.90 %	33536
	Skin	81982019	208606	1456	85.80 %	31377
	Caudal fin	90187859	189073	1553	85.40 %	29292
	Pectoral fin	77284030	93001	831	89.40 %	32912

## Sheet: 3. Clustering
Sample	Tissue cluster	Number of DEGs	Number of unique DEGs
Operculum	Epithelial tissue	217	1 (0.5%)
	Loose connective tissue	6	0
	Bone	63	1 (1.6%)
	Loose connective tissue, sub	63	1 (1.6%)
	Mixed tissues	25	3 (12%)
Skin	Epithelial tissue	507	37 (7.3%)
	Loose connective tissue	138	12 (8. %)
	Dense connective tissue	249	22 (8.8%)
	Muscle	374	267 (71.4%)
Caudal fin	Bone I	63	0
	Mesenchyme	258	23 (8.9%)
	Loose connective tissue	246	13 (5.3%)
	Epithelial tissue	405	12 (3%)
	Bone II	32	0
Pectoral fin	Mesenchyme	428	19 (4.4%)
	Epithelial tissue	566	103 (18.2%)
	Bone I	347	48 (13.8%)
	Bone II	100	12 (12%)

## Sheet: 5. Uniqe genes
Cluster	Sample	Tissue	Transcript ID	Gene symbol	Mean UMI count	Log2fold change	Adjusted p-value	GO terms
S2_C3	Operculum	Bone	ENSSSAG00000004998	id1	1.26	1.11	2.14e-13	GO:0005634;GO:0005737;GO:0045892;GO:0046983
S8_C4	Pectoral fin	Bone I	ENSSSAG00000063331	tln1	1.43	0.29	0.0823196	GO:0001726;GO:0003779;GO:0005200;GO:0005856;GO:0005925;GO:0006897;GO:0007155;GO:0030276;GO:0051015
S8_C4	Pectoral fin	Bone I	ENSSSAG00000087936	spcs1	1.13	0.41	0.0127284	GO:0005787;GO:0006465;GO:0016021
S8_C4	Pectoral fin	Bone I	ENSSSAG00000052206	cd82b	1.05	0.43	0.0117911	GO:0016021
S8_C4	Pectoral fin	Bone I	ENSSSAG00000071166	PSMA3	1.6	0.35	0.0107673	GO:0005839;GO:0006511;GO:0019773;GO:0051603
S8_C4	Pectoral fin	Bone I	ENSSSAG00000113526	mtpn	1.07	0.43	0.00966931	GO:0005515
S8_C4	Pectoral fin	Bone I	ENSSSAG00000040393	cfl1	1.72	0.36	0.00678426	GO:0003779;GO:0015629;GO:0030042
S8_C4	Pectoral fin	Bone I	ENSSSAG00000088019	ENSSSAG00000088019	1.02	0.49	0.00278895	GO:0005523;GO:0051694
S8_C4	Pectoral fin	Bone I	ENSSSAG00000046822	ENSSSAG00000046822	1.26	0.46	0.00197263	GO:0003756
S8_C4	Pectoral fin	Bone I	ENSSSAG00000041501	atl3	1.57	0.42	0.00130393	GO:0003779;GO:0003924;GO:0005525;GO:0015629;GO:0030042
S8_C4	Pectoral fin	Bone I	ENSSSAG00000004991	anx2a	1.29	0.48	0.000717481	GO:0004859;GO:0005509;GO:0005544;GO:0008092
S8_C4	Pectoral fin	Bone I	ENSSSAG00000037936	lg3bp	1.48	0.48	0.000348838	GO:0005044;GO:0005515;GO:0016020
S8_C4	Pectoral fin	Bone I	ENSSSAG00000008291	eif1	3.09	0.34	0.000287587	GO:0003743;GO:0006413
S8_C4	Pectoral fin	Bone I	ENSSSAG00000067332	ENSSSAG00000067332	1.29	0.55	0.000101059	GO:0003677;GO:0003700;GO:0006355;GO:0007165;GO:0016020;GO:0016757
S8_C4	Pectoral fin	Bone I	ENSSSAG00000054855	ext2	1.23	0.57	6.33e-05	GO:0006024;GO:0006486;GO:0015012;GO:0015020;GO:0016021;GO:0016757
S8_C4	Pectoral fin	Bone I	ENSSSAG00000046143	ENSSSAG00000046143	1.2	0.58	5.15e-05	GO:0003756
S8_C4	Pectoral fin	Bone I	ENSSSAG00000101536	ENSSSAG00000101536	1.03	0.65	3.34e-05	GO:0051726
S8_C4	Pectoral fin	Bone I	ENSSSAG00000047244	htra1b	1.21	0.59	3.17e-05	GO:0004252;GO:0005515;GO:0005520;GO:0005576;GO:0006508
S8_C4	Pectoral fin	Bone I	ENSSSAG00000082055	IER5	1.16	0.64	1.13e-05
S8_C4	Pectoral fin	Bone I	ENSSSAG00000107744	sfxn3	1.09	0.68	5.87e-06	GO:0006811;GO:0015075;GO:0016020;GO:0055085
S8_C4	Pectoral fin	Bone I	ENSSSAG00000050210	ENSSSAG00000050210	1.26	0.8	4.02e-09	GO:0003700;GO:0005634;GO:0005737;GO:0006355;GO:0006357
S8_C4	Pectoral fin	Bone I	ENSSSAG00000121005	IGFBP-5B2	1.08	0.92	3.68e-10	GO:0005520;GO:0005576
S8_C4	Pectoral fin	Bone I	ENSSSAG00000054710	gsna	1.01	1.01	4.74e-11	GO:0005509;GO:0045010;GO:0051014;GO:0051015;GO:0051016
S8_C4	Pectoral fin	Bone I	ENSSSAG00000009232	selenon	1.1	0.96	4.68e-11	GO:0005509
S8_C4	Pectoral fin	Bone I	ENSSSAG00000072965	pdlim2	1.1	1.03	8.7e-12
S8_C4	Pectoral fin	Bone I	ENSSSAG00000081228	btg2	1.2	0.99	1.39e-12	GO:0008285
S8_C4	Pectoral fin	Bone I	ENSSSAG00000004765	aebp1	1.39	0.93	4.17e-13	GO:0004181;GO:0006508;GO:0008270
S8_C4	Pectoral fin	Bone I	ENSSSAG00000115652	ier2a	1.38	1.09	7.15e-14
S8_C4	Pectoral fin	Bone I	ENSSSAG00000078075	nbl1	1.17	1.09	1.37e-14
S8_C4	Pectoral fin	Bone I	ENSSSAG00000036618	gulp1a	1.1	1.16	4.75e-15
S8_C4	Pectoral fin	Bone I	ENSSSAG00000009866	ENSSSAG00000009866	1.04	1.24	5.58e-16	GO:0005515
S8_C4	Pectoral fin	Bone I	ENSSSAG00000005572	ENSSSAG00000005572	1.12	1.3	1.56e-18	GO:0005515;GO:0030215
S8_C4	Pectoral fin	Bone I	ENSSSAG00000082499	crabp2a	1.03	1.41	1.49e-19	GO:0008289
S8_C4	Pectoral fin	Bone I	ENSSSAG00000084114	junbb	1.34	1.23	4.13e-20	GO:0003677;GO:0003700;GO:0006355;GO:0006357;GO:0051726
S8_C4	Pectoral fin	Bone I	ENSSSAG00000111866	ENSSSAG00000111866	1.38	1.26	1.17e-21
S8_C4	Pectoral fin	Bone I	ENSSSAG00000056660	ENSSSAG00000056660	1.07	1.5	1.66e-22
S8_C4	Pectoral fin	Bone I	ENSSSAG00000121334	ENSSSAG00000121334	1.17	1.51	1.11e-24	GO:0046983
S8_C4	Pectoral fin	Bone I	ENSSSAG00000042609	ENSSSAG00000042609	2.65	2.46	3.71e-25	GO:0001503;GO:0004222;GO:0006508;GO:0008237;GO:0008270;GO:0030574;GO:0031012;GO:0050900
S8_C4	Pectoral fin	Bone I	ENSSSAG00000066564	c1qtnf5	1.18	1.72	1.21e-30	GO:0005515
S8_C4	Pectoral fin	Bone I	ENSSSAG00000104281	tgm2b	1.04	2.06	1.86e-35	GO:0003810;GO:0018149
S8_C4	Pectoral fin	Bone I	ENSSSAG00000043752	ENSSSAG00000043752	1.45	2.03	5.15e-48	GO:0005515
S8_C4	Pectoral fin	Bone I	ENSSSAG00000076783	abi3bpb	1.9	1.75	1.9e-49	GO:0005515
S8_C4	Pectoral fin	Bone I	ENSSSAG00000048808	MAMDC2	1.5	2.04	9.22e-50	GO:0016020
S8_C4	Pectoral fin	Bone I	ENSSSAG00000053809	abi3bpb	1.65	2.01	2.59e-53	GO:0005515
S8_C4	Pectoral fin	Bone I	ENSSSAG00000059883	ENSSSAG00000059883	1.58	2.2	5.13e-57	GO:0005509;GO:0005576;GO:0031012;GO:0062023
S8_C4	Pectoral fin	Bone I	ENSSSAG00000086944	ENSSSAG00000086944	1.13	2.91	1.08e-60	GO:0005201
S8_C4	Pectoral fin	Bone I	ENSSSAG00000067259	tnfaip6	2.26	2.54	1.21e-99	GO:0005540;GO:0007155
S8_C4	Pectoral fin	Bone I	ENSSSAG00000040824	COL6A6	2.7	2.29	8.55e-102	GO:0004867
S8_C4	Pectoral fin	Bone I	ENSSSAG00000008858	ENSSSAG00000008858	1.54	3.6	2.05e-103	GO:0005179;GO:0005576
S8_C5	Pectoral fin	Bone II	ENSSSAG00000055627	bco2b	1.07	0.87	0.00125699	GO:0016702
S8_C5	Pectoral fin	Bone II	ENSSSAG00000076280	ENSSSAG00000076280	1.12	0.89	0.000475542	GO:0005515;GO:0005576
S8_C5	Pectoral fin	Bone II	ENSSSAG00000106265	ENSSSAG00000106265	1.12	1.11	2.45e-06
S8_C5	Pectoral fin	Bone II	ENSSSAG00000004925	entpd5a	1.31	1.69	1.09e-15	GO:0016787
S8_C5	Pectoral fin	Bone II	ENSSSAG00000076802	ENSSSAG00000076802	1.07	1.93	6.9e-16	GO:0005515
S8_C5	Pectoral fin	Bone II	ENSSSAG00000017777	fgfr4	1.37	1.68	3.71e-16	GO:0004672;GO:0004713;GO:0005007;GO:0005524;GO:0006468;GO:0008284;GO:0008543;GO:0016021
S8_C5	Pectoral fin	Bone II	ENSSSAG00000065943	ifitm5	1.15	1.92	6.2e-17	GO:0016021
S8_C5	Pectoral fin	Bone II	ENSSSAG00000118672	ENSSSAG00000118672	1.27	1.97	1.31e-19
S8_C5	Pectoral fin	Bone II	ENSSSAG00000089705	ENSSSAG00000089705	1.16	2.26	3.13e-22
S8_C5	Pectoral fin	Bone II	ENSSSAG00000108329	LOXL4	1.01	2.96	9.75e-29	GO:0005044;GO:0005507;GO:0016020;GO:0016641
S8_C5	Pectoral fin	Bone II	ENSSSAG00000042837	col11a2	1.36	3.58	2.56e-49	GO:0005201
S8_C5	Pectoral fin	Bone II	ENSSSAG00000004720	fgfbp2a	1.89	2.9	5.11e-52
S8_C3	Pectoral fin	BUBBLE	ENSSSAG00000073160	ankrd11	1.74	3.4	0.0946066	GO:0005515
S8_C3	Pectoral fin	BUBBLE	ENSSSAG00000105462	ENSSSAG00000105462	1.39	4.23	0.0694019
S8_C3	Pectoral fin	BUBBLE	ENSSSAG00000063056	ENSSSAG00000063056	1.74	3.56	0.064114	GO:0003676;GO:0016787;GO:0046872
S8_C3	Pectoral fin	BUBBLE	ENSSSAG00000009315	SNORA75	1.04	5.73	0.0452122
S8_C3	Pectoral fin	BUBBLE	ENSSSAG00000047205	cdc45	1.39	4.53	0.0407587	GO:0006270
S8_C3	Pectoral fin	BUBBLE	ENSSSAG00000078193	ENSSSAG00000078193	2.09	4.16	0.0269753	GO:0016021
S8_C3	Pectoral fin	BUBBLE	ENSSSAG00000102490	ENSSSAG00000102490	1.39	5.5	0.00497221	GO:0003824;GO:0009058
S8_C3	Pectoral fin	BUBBLE	ENSSSAG00000120198	rgs17	1.74	4.86	0.00257172
S8_C3	Pectoral fin	BUBBLE	ENSSSAG00000087471	ENSSSAG00000087471	3.13	4.24	2.1e-05
S6_C3	Caudal fin	Connective tissue	ENSSSAG00000052774	ENSSSAG00000052774	1.05	0.36	0.0894842	GO:0000786;GO:0003677;GO:0046982
S6_C3	Caudal fin	Connective tissue	ENSSSAG00000057152	ENSSSAG00000057152	1.18	0.38	0.0518363	GO:0005509
S6_C3	Caudal fin	Connective tissue	ENSSSAG00000056150	gstr	1.3	0.53	0.00160394	GO:0005515;GO:0006749
S6_C3	Caudal fin	Connective tissue	ENSSSAG00000010060	stat3	1.02	0.74	4.76e-06	GO:0003677;GO:0003700;GO:0006355;GO:0007165
S6_C3	Caudal fin	Connective tissue	ENSSSAG00000075460	itgav	1.11	0.86	4.04e-08	GO:0007155;GO:0008305
S6_C3	Caudal fin	Connective tissue	ENSSSAG00000085838	ENSSSAG00000085838	1.03	0.93	7.64e-09	GO:0016021
S6_C3	Caudal fin	Connective tissue	ENSSSAG00000008371	aspg	1.14	1.13	7.05e-14	GO:0004067;GO:0005515;GO:0006520
S6_C3	Caudal fin	Connective tissue	ENSSSAG00000114352	ramp2	1.26	1.21	3.96e-16	GO:0006886;GO:0008277;GO:0015026;GO:0016021
S6_C3	Caudal fin	Connective tissue	ENSSSAG00000046836	ENSSSAG00000046836	1.34	1.51	7.26e-21	GO:0005737;GO:0016491;GO:0032440;GO:0047522
S6_C3	Caudal fin	Connective tissue	ENSSSAG00000067044	SOCS3	1.31	1.43	1.74e-22	GO:0007259;GO:0035556;GO:0043066
S6_C3	Caudal fin	Connective tissue	ENSSSAG00000047251	ENSSSAG00000047251	1.52	1.53	3.66e-26
S6_C3	Caudal fin	Connective tissue	ENSSSAG00000015744	ENSSSAG00000015744	1.02	2.49	1.75e-46	GO:0005044;GO:0006955;GO:0030247
S6_C3	Caudal fin	Connective tissue	ENSSSAG00000078294	pcsk2	1.16	2.76	2.5e-66	GO:0004252;GO:0006508;GO:0008236
S2_C4	Operculum	Connective tissue II	ENSSSAG00000044409	pnp4a	1.97	2.47	6.34e-30	GO:0003824;GO:0004731;GO:0006139;GO:0009116;GO:0016763
S8_C2	Pectoral fin	Connective/epithelial tissue	ENSSSAG00000057088	ENSSSAG00000057088	1.11	0.28	0.0617782	GO:0000398;GO:0003676;GO:0003723
S8_C2	Pectoral fin	Connective/epithelial tissue	ENSSSAG00000001365	tcpd	1.23	0.27	0.0522584	GO:0005524;GO:0006457;GO:0016887;GO:0051082
S8_C2	Pectoral fin	Connective/epithelial tissue	ENSSSAG00000108067	ENSSSAG00000108067	1.07	0.47	0.0349157	GO:0006487;GO:0034998
S8_C2	Pectoral fin	Connective/epithelial tissue	ENSSSAG00000001669	eif1axa	1.11	0.3	0.0346869	GO:0003723;GO:0003743;GO:0006413
S8_C2	Pectoral fin	Connective/epithelial tissue	ENSSSAG00000080260	if2g	1.06	0.31	0.030976	GO:0000049;GO:0003924;GO:0005525
S8_C2	Pectoral fin	Connective/epithelial tissue	ENSSSAG00000064103	vdac1	1.09	0.34	0.0145933	GO:0005741;GO:0006820;GO:0008308;GO:0016021;GO:0055085;GO:0098656
S8_C2	Pectoral fin	Connective/epithelial tissue	ENSSSAG00000064443	arf2a	1.1	0.36	0.0120385	GO:0003924;GO:0005525
S8_C2	Pectoral fin	Connective/epithelial tissue	ENSSSAG00000006990	ENSSSAG00000006990	1.02	0.37	0.0102724	GO:0004298;GO:0005839;GO:0051603
S8_C2	Pectoral fin	Connective/epithelial tissue	ENSSSAG00000073707	abcf1	1.1	0.39	0.00445528	GO:0005524;GO:0042626
S8_C2	Pectoral fin	Connective/epithelial tissue	ENSSSAG00000065468	eif3c	1.57	0.33	0.00412965	GO:0003723;GO:0003743;GO:0005852;GO:0006413;GO:0031369
S8_C2	Pectoral fin	Connective/epithelial tissue	ENSSSAG00000046941	ENSSSAG00000046941	1.12	0.39	0.00368548	GO:0005094;GO:0005737
S8_C2	Pectoral fin	Connective/epithelial tissue	ENSSSAG00000078549	PSMB2	1.12	0.41	0.00168248	GO:0004298;GO:0005839;GO:0051603
S8_C2	Pectoral fin	Connective/epithelial tissue	ENSSSAG00000100741	ENSSSAG00000100741	1.92	0.32	0.00164614	GO:0005515
S8_C2	Pectoral fin	Connective/epithelial tissue	ENSSSAG00000038979	ENSSSAG00000038979	1.76	0.34	0.00152188	GO:0003723;GO:0004842;GO:0008270;GO:0043130
S8_C2	Pectoral fin	Connective/epithelial tissue	ENSSSAG00000045422	h2az2a	1.32	0.39	0.00141793	GO:0000786;GO:0003677;GO:0046982
S8_C2	Pectoral fin	Connective/epithelial tissue	ENSSSAG00000044642	nucb1	1.03	0.47	0.000546463	GO:0005509
S8_C2	Pectoral fin	Connective/epithelial tissue	ENSSSAG00000078898	ENSSSAG00000078898	1.33	0.44	0.000259036	GO:0043248
S8_C2	Pectoral fin	Connective/epithelial tissue	ENSSSAG00000095736	ENSSSAG00000095736	1.3	0.45	0.000174583	GO:0003677;GO:0003700;GO:0004879;GO:0005634;GO:0006355;GO:0008270;GO:0043565;GO:0048384
S8_C2	Pectoral fin	Connective/epithelial tissue	ENSSSAG00000043159	ENSSSAG00000043159	1.29	1.11	0.000146495	GO:0005885;GO:0015629;GO:0030041;GO:0030833;GO:0034314
S8_C2	Pectoral fin	Connective/epithelial tissue	ENSSSAG00000000976	hif1aa	1.03	0.52	0.000122617	GO:0005515;GO:0046983
S8_C2	Pectoral fin	Connective/epithelial tissue	ENSSSAG00000071608	ywhae1	1.07	0.52	7.58e-05
S8_C2	Pectoral fin	Connective/epithelial tissue	ENSSSAG00000077310	ftsj3	1.02	0.55	5.21e-05	GO:0001510;GO:0005634;GO:0006364;GO:0008168;GO:0008649;GO:0031167;GO:0032259
S8_C2	Pectoral fin	Connective/epithelial tissue	ENSSSAG00000006729	ENSSSAG00000006729	1.24	0.52	2.23e-05
S8_C2	Pectoral fin	Connective/epithelial tissue	ENSSSAG00000070917	psmb7	1.6	0.51	1.78e-06	GO:0004298;GO:0005839;GO:0051603
S8_C2	Pectoral fin	Connective/epithelial tissue	ENSSSAG00000008838	ENSSSAG00000008838	1.01	0.66	1.31e-06	GO:0046872
S8_C2	Pectoral fin	Connective/epithelial tissue	ENSSSAG00000003668	ENSSSAG00000003668	1.02	0.65	1.25e-06	GO:0016491;GO:0047834
S8_C2	Pectoral fin	Connective/epithelial tissue	ENSSSAG00000001992	fbxw11a	1.07	0.66	4.57e-07	GO:0005515;GO:0046983
S8_C2	Pectoral fin	Connective/epithelial tissue	ENSSSAG00000099717	gstm.1	1.26	1.12	1.66e-07	GO:0004364;GO:0005515;GO:0006749
S8_C2	Pectoral fin	Connective/epithelial tissue	ENSSSAG00000088854	ENSSSAG00000088854	1.23	0.65	9.33e-08
S8_C2	Pectoral fin	Connective/epithelial tissue	ENSSSAG00000052931	CBX3	1.35	0.62	7.11e-08	GO:0000791;GO:0005634;GO:0045892
S8_C2	Pectoral fin	Connective/epithelial tissue	ENSSSAG00000076757	hint1	1.14	0.69	4.67e-08	GO:0003824
S8_C2	Pectoral fin	Connective/epithelial tissue	ENSSSAG00000066338	ak2	1.05	0.75	1.36e-08	GO:0004017;GO:0005524;GO:0006139;GO:0006172;GO:0016776;GO:0019205
S8_C2	Pectoral fin	Connective/epithelial tissue	ENSSSAG00000067783	pfdn1	1.09	0.74	1.33e-08	GO:0006457;GO:0016272;GO:0051082
S8_C2	Pectoral fin	Connective/epithelial tissue	ENSSSAG00000072320	PSMB1	1.27	0.68	1.21e-08	GO:0004298;GO:0005839;GO:0051603
S8_C2	Pectoral fin	Connective/epithelial tissue	ENSSSAG00000073647	ENSSSAG00000073647	1.09	0.75	9.67e-09	GO:0005834;GO:0007186;GO:0031681
S8_C2	Pectoral fin	Connective/epithelial tissue	ENSSSAG00000008351	ENSSSAG00000008351	1.16	0.73	7.35e-09	GO:0006826;GO:0006879;GO:0008199
S8_C2	Pectoral fin	Connective/epithelial tissue	ENSSSAG00000079820	ENSSSAG00000079820	1.19	0.72	4.7e-09	GO:0003723;GO:0003746;GO:0043022;GO:0045901;GO:0045905
S8_C2	Pectoral fin	Connective/epithelial tissue	ENSSSAG00000074128	ENSSSAG00000074128	1.16	0.74	3.42e-09	GO:0003924;GO:0005525;GO:0007264
S8_C2	Pectoral fin	Connective/epithelial tissue	ENSSSAG00000069900	ENSSSAG00000069900	1.11	0.77	2.26e-09	GO:0003824;GO:0004190;GO:0004536;GO:0006308;GO:0016021
S8_C2	Pectoral fin	Connective/epithelial tissue	ENSSSAG00000080263	cacybp	1.11	0.79	9.61e-10	GO:0015631;GO:0031625;GO:0044548
S8_C2	Pectoral fin	Connective/epithelial tissue	ENSSSAG00000053883	ENSSSAG00000053883	1.22	0.75	5.62e-10
S8_C2	Pectoral fin	Connective/epithelial tissue	ENSSSAG00000078464	ENSSSAG00000078464	1.03	0.84	3.44e-10	GO:0000166;GO:0004812;GO:0004819;GO:0005524;GO:0005737;GO:0006412;GO:0006418;GO:0006425;GO:0043039
S8_C2	Pectoral fin	Connective/epithelial tissue	ENSSSAG00000075256	ENSSSAG00000075256	1.15	0.84	2.95e-11
S8_C2	Pectoral fin	Connective/epithelial tissue	ENSSSAG00000064454	EIF3K	1.43	0.75	2.31e-11	GO:0003743;GO:0005737;GO:0005852;GO:0006446;GO:0043022
S8_C2	Pectoral fin	Connective/epithelial tissue	ENSSSAG00000068764	noc2l	1.01	0.91	1.68e-11
S8_C2	Pectoral fin	Connective/epithelial tissue	ENSSSAG00000093836	CH004	1.03	0.92	8.28e-12
S8_C2	Pectoral fin	Connective/epithelial tissue	ENSSSAG00000081591	rbm4.3	1.06	0.92	5.14e-12	GO:0003676
S8_C2	Pectoral fin	Connective/epithelial tissue	ENSSSAG00000056227	ENSSSAG00000056227	1.25	0.86	1.25e-12	GO:0003743;GO:0006413
S8_C2	Pectoral fin	Connective/epithelial tissue	ENSSSAG00000111915	CAPZB	1.03	0.97	6.36e-13	GO:0003779;GO:0005737;GO:0008290;GO:0030036;GO:0051016
S8_C2	Pectoral fin	Connective/epithelial tissue	ENSSSAG00000002987	ENSSSAG00000002987	1.12	0.95	1.63e-13	GO:0000166;GO:0004812;GO:0004818;GO:0004827;GO:0005524;GO:0005737;GO:0006412;GO:0006418;GO:0006424;GO:0006433;GO:0043039
S8_C2	Pectoral fin	Connective/epithelial tissue	ENSSSAG00000043688	tkt	2.06	0.73	7.35e-15	GO:0003824
S8_C2	Pectoral fin	Connective/epithelial tissue	ENSSSAG00000022802	anxa3b	1.26	0.95	3.81e-15	GO:0004859;GO:0005509;GO:0005544
S8_C2	Pectoral fin	Connective/epithelial tissue	ENSSSAG00000051514	prdx5	1.38	1.28	3.8e-15	GO:0016491
S8_C2	Pectoral fin	Connective/epithelial tissue	ENSSSAG00000075613	ENSSSAG00000075613	1.15	1.02	1.7e-15	GO:0003824;GO:0004356;GO:0006542;GO:0006807
S8_C2	Pectoral fin	Connective/epithelial tissue	ENSSSAG00000093313	ENSSSAG00000093313	1.19	1.02	4.92e-16
S8_C2	Pectoral fin	Connective/epithelial tissue	ENSSSAG00000112936	pa2g4b	1.06	1.14	2.82e-17
S8_C2	Pectoral fin	Connective/epithelial tissue	ENSSSAG00000076569	ENSSSAG00000076569	1.07	1.14	1.49e-17	GO:0005885;GO:0015629;GO:0030041;GO:0030833;GO:0034314
S8_C2	Pectoral fin	Connective/epithelial tissue	ENSSSAG00000000800	ENSSSAG00000000800	1.03	1.18	7.32e-18	GO:0000166;GO:0005388;GO:0005524;GO:0006816;GO:0016021;GO:0016887
S8_C2	Pectoral fin	Connective/epithelial tissue	ENSSSAG00000102772	fosb	1.6	1.31	6.99e-18	GO:0003677;GO:0003700;GO:0005634;GO:0006355;GO:0006357
S8_C2	Pectoral fin	Connective/epithelial tissue	ENSSSAG00000062948	ENSSSAG00000062948	1.27	1.05	4.99e-18	GO:0005102;GO:0006954;GO:0050994
S8_C2	Pectoral fin	Connective/epithelial tissue	ENSSSAG00000015864	slc38a2	1.18	1.14	3.15e-19
S8_C2	Pectoral fin	Connective/epithelial tissue	ENSSSAG00000087624	adipor2	1.06	1.22	3.05e-19	GO:0016021
S8_C2	Pectoral fin	Connective/epithelial tissue	ENSSSAG00000106214	slc1a5	1.22	1.13	2.28e-19	GO:0015293;GO:0016021
S8_C2	Pectoral fin	Connective/epithelial tissue	ENSSSAG00000015760	ENSSSAG00000015760	1.13	1.19	1.01e-19	GO:0003924;GO:0005525;GO:0007165;GO:0007186;GO:0007188;GO:0019001;GO:0031683
S8_C2	Pectoral fin	Connective/epithelial tissue	ENSSSAG00000065653	ENSSSAG00000065653	1.4	1.1	5e-21	GO:0000166;GO:0004812;GO:0004828;GO:0005524;GO:0006418;GO:0006434
S8_C2	Pectoral fin	Connective/epithelial tissue	ENSSSAG00000009506	cox7a2a	1.02	1.32	3.38e-21	GO:0005746;GO:0005751;GO:0006123;GO:0009055
S8_C2	Pectoral fin	Connective/epithelial tissue	ENSSSAG00000076111	kars1	1.03	1.34	8.37e-22	GO:0000166;GO:0003676;GO:0004812;GO:0004824;GO:0005524;GO:0005737;GO:0006418;GO:0006430
S8_C2	Pectoral fin	Connective/epithelial tissue	ENSSSAG00000010200	ENSSSAG00000010200	1.07	1.34	1.05e-22	GO:0003714
S8_C2	Pectoral fin	Connective/epithelial tissue	ENSSSAG00000075198	lars1b	1.02	1.39	4.81e-23	GO:0000166;GO:0002161;GO:0004812;GO:0004823;GO:0005524;GO:0006418;GO:0006429
S8_C2	Pectoral fin	Connective/epithelial tissue	ENSSSAG00000043405	ENSSSAG00000043405	1.27	1.28	9.99e-25	GO:0004198;GO:0005509;GO:0006508
S8_C2	Pectoral fin	Connective/epithelial tissue	ENSSSAG00000094685	spaca4l	1.38	1.22	7.88e-25
S8_C2	Pectoral fin	Connective/epithelial tissue	ENSSSAG00000081578	ENSSSAG00000081578	1.36	1.26	8.84e-26	GO:0004617;GO:0006564;GO:0016616;GO:0051287
S8_C2	Pectoral fin	Connective/epithelial tissue	ENSSSAG00000044891	cotl1	1.2	1.39	1.09e-26	GO:0003779
S8_C2	Pectoral fin	Connective/epithelial tissue	ENSSSAG00000040872	ENSSSAG00000040872	1.06	1.57	1.61e-28	GO:0005515
S8_C2	Pectoral fin	Connective/epithelial tissue	ENSSSAG00000071259	npl	1.46	1.29	1.44e-28	GO:0003824;GO:0016829
S8_C2	Pectoral fin	Connective/epithelial tissue	ENSSSAG00000077557	ENSSSAG00000077557	1.5	1.3	1.59e-29	GO:0004812;GO:0004821;GO:0005524;GO:0005737;GO:0006418;GO:0006427
S8_C2	Pectoral fin	Connective/epithelial tissue	ENSSSAG00000063274	ENSSSAG00000063274	1.18	1.55	5.31e-31	GO:0001522;GO:0003723;GO:0006396;GO:0009451;GO:0009982
S8_C2	Pectoral fin	Connective/epithelial tissue	ENSSSAG00000003831	ENSSSAG00000003831	1.37	1.45	2.13e-32	GO:0005885;GO:0015629;GO:0030833;GO:0034314
S8_C2	Pectoral fin	Connective/epithelial tissue	ENSSSAG00000105272	ch25h	1.02	1.76	1.05e-32	GO:0005506;GO:0008610;GO:0016491
S8_C2	Pectoral fin	Connective/epithelial tissue	ENSSSAG00000044965	psat1	1.27	1.55	2.86e-33	GO:0003824;GO:0004648;GO:0006564
S8_C2	Pectoral fin	Connective/epithelial tissue	ENSSSAG00000052562	aars1	1.12	1.76	9.18e-36	GO:0000166;GO:0003676;GO:0004812;GO:0004813;GO:0005524;GO:0005737;GO:0006419;GO:0043039
S8_C2	Pectoral fin	Connective/epithelial tissue	ENSSSAG00000066085	ETS2	1.09	1.83	7.88e-37	GO:0003700;GO:0006355;GO:0043565
S8_C2	Pectoral fin	Connective/epithelial tissue	ENSSSAG00000067693	MDH1	1.17	1.8	1.36e-38	GO:0003824;GO:0005975;GO:0006108;GO:0016491;GO:0016615;GO:0016616;GO:0019752;GO:0030060
S8_C2	Pectoral fin	Connective/epithelial tissue	ENSSSAG00000071082	capn12	1.07	1.93	4.01e-39	GO:0004198;GO:0005509;GO:0006508
S8_C2	Pectoral fin	Connective/epithelial tissue	ENSSSAG00000004557	ucp2	1.08	1.95	3.28e-40	GO:0006839;GO:0031966
S8_C2	Pectoral fin	Connective/epithelial tissue	ENSSSAG00000081928	ENSSSAG00000081928	1.06	1.99	2.37e-40
S8_C2	Pectoral fin	Connective/epithelial tissue	ENSSSAG00000015737	agr1	1.01	2.24	3e-45
S8_C2	Pectoral fin	Connective/epithelial tissue	ENSSSAG00000105849	myh9a	1.75	2.8	1.56e-48	GO:0003774;GO:0005515;GO:0005524;GO:0016459;GO:0051015
S8_C2	Pectoral fin	Connective/epithelial tissue	ENSSSAG00000006370	ENSSSAG00000006370	1.18	2.24	1.4e-50
S8_C2	Pectoral fin	Connective/epithelial tissue	ENSSSAG00000112885	ENSSSAG00000112885	1.01	2.77	1.48e-55	GO:0004930;GO:0004974;GO:0007186;GO:0016021
S8_C2	Pectoral fin	Connective/epithelial tissue	ENSSSAG00000083183	ENSSSAG00000083183	1.17	2.37	7.36e-56
S8_C2	Pectoral fin	Connective/epithelial tissue	ENSSSAG00000015988	ino80e	1.07	2.68	8.1e-60
S8_C2	Pectoral fin	Connective/epithelial tissue	ENSSSAG00000066735	agr1	1.3	2.43	5.25e-64
S8_C2	Pectoral fin	Connective/epithelial tissue	ENSSSAG00000086777	fabp7b	1.16	2.71	9.25e-66	GO:0008289
S8_C2	Pectoral fin	Connective/epithelial tissue	ENSSSAG00000095943	ENSSSAG00000095943	1.37	2.47	7.13e-69	GO:0005198
S8_C2	Pectoral fin	Connective/epithelial tissue	ENSSSAG00000074950	ENSSSAG00000074950	1.1	3.09	4.99e-72
S8_C2	Pectoral fin	Connective/epithelial tissue	ENSSSAG00000077201	ENSSSAG00000077201	1.54	2.39	9.9e-74	GO:0005515
S8_C2	Pectoral fin	Connective/epithelial tissue	ENSSSAG00000079745	ENSSSAG00000079745	1.02	3.8	9.92e-82	GO:0004222;GO:0006508;GO:0008237;GO:0008270
S8_C2	Pectoral fin	Connective/epithelial tissue	ENSSSAG00000078438	ENSSSAG00000078438	2.17	2.12	1.83e-86	GO:0004478;GO:0005524;GO:0006556
S8_C2	Pectoral fin	Connective/epithelial tissue	ENSSSAG00000045656	zgc:101810	1.32	3.11	7.61e-87
S8_C2	Pectoral fin	Connective/epithelial tissue	ENSSSAG00000008196	ENSSSAG00000008196	1.54	3.05	2.65e-98	GO:0016021
S8_C2	Pectoral fin	Connective/epithelial tissue	ENSSSAG00000002056	zgc:86896	2.3	2.97	5.73e-140	GO:0005515;GO:0005885;GO:0015629;GO:0030833;GO:0034314
S8_C2	Pectoral fin	Connective/epithelial tissue	ENSSSAG00000054844	zgc:136930	2.18	3.26	8.67e-147
S4_C3	Skin	Dense connecive tissue	ENSSSAG00000057759	METAP2	1.11	0.75	0.00225856	GO:0006508;GO:0070006
S4_C3	Skin	Dense connecive tissue	ENSSSAG00000058239	tsc22d3	1.05	0.93	9.78e-05	GO:0006357
S4_C3	Skin	Dense connecive tissue	ENSSSAG00000055516	mknk2b	1.18	1.15	2.03e-07	GO:0004672;GO:0005524;GO:0006468
S4_C3	Skin	Dense connecive tissue	ENSSSAG00000065415	col4a1	1.19	1.18	7.51e-08	GO:0005201;GO:0005581
S4_C3	Skin	Dense connecive tissue	ENSSSAG00000101100	ENSSSAG00000101100	1	1.69	4.18e-12	GO:0003712;GO:0005634;GO:0006357;GO:0030274
S4_C3	Skin	Dense connecive tissue	ENSSSAG00000000431	ADD3	1.09	1.64	2.32e-12	GO:0005856
S4_C3	Skin	Dense connecive tissue	ENSSSAG00000069157	f5	1.1	1.84	8.36e-15	GO:0005507;GO:0016491
S4_C3	Skin	Dense connecive tissue	ENSSSAG00000078093	PLPP1	1.12	1.81	7.1e-15	GO:0005886;GO:0006629;GO:0006644;GO:0008195;GO:0042577
S4_C3	Skin	Dense connecive tissue	ENSSSAG00000008380	lamc1	1.07	2.56	6.48e-24
S4_C3	Skin	Dense connecive tissue	ENSSSAG00000057422	ENSSSAG00000057422	1.51	2.19	6.02e-26	GO:0005515
S4_C3	Skin	Dense connecive tissue	ENSSSAG00000092173	ECM2	1.41	2.4	5.55e-28	GO:0005515
S4_C3	Skin	Dense connecive tissue	ENSSSAG00000082237	ENSSSAG00000082237	1.54	2.35	2.61e-29
S4_C3	Skin	Dense connecive tissue	ENSSSAG00000095247	ACKR3	1.36	2.59	3.18e-30	GO:0001525;GO:0001570;GO:0004930;GO:0006935;GO:0007186;GO:0015026;GO:0016021;GO:0019956
S4_C3	Skin	Dense connecive tissue	ENSSSAG00000090709	col5a3a	1.16	2.99	1.78e-31	GO:0005201
S4_C3	Skin	Dense connecive tissue	ENSSSAG00000103279	ENSSSAG00000103279	1.41	2.72	2.52e-33	GO:0042742
S4_C3	Skin	Dense connecive tissue	ENSSSAG00000117120	ttc36	1.09	3.32	1.32e-33	GO:0005515
S4_C3	Skin	Dense connecive tissue	ENSSSAG00000054605	ENSSSAG00000054605	1.01	3.85	3.58e-37	GO:0004252;GO:0006508
S4_C3	Skin	Dense connecive tissue	ENSSSAG00000005238	pkp3b	1.19	3.99	5.98e-45	GO:0005515;GO:0005634;GO:0007155;GO:0030057;GO:0098609
S4_C3	Skin	Dense connecive tissue	ENSSSAG00000077433	ENSSSAG00000077433	1.29	4.2	9.31e-51	GO:0005515
S4_C3	Skin	Dense connecive tissue	ENSSSAG00000046043	aqp3b	1.97	3.7	2.06e-65	GO:0015267;GO:0016020;GO:0055085
S4_C3	Skin	Dense connecive tissue	ENSSSAG00000040849	ENSSSAG00000040849	4.04	3.79	2.3e-124
S4_C3	Skin	Dense connecive tissue	ENSSSAG00000028016	f13a	5.06	3.86	6.03e-152	GO:0003810;GO:0018149;GO:0072378
S2_C1	Operculum	Epithelial tissue	ENSSSAG00000011852	capns1a	1.42	0.75	5.54e-09	GO:0005509
S4_C1	Skin	Epithelial tissue	ENSSSAG00000073298	tmem258	1.18	0.41	0.0219311	GO:0006487;GO:0034998
S4_C1	Skin	Epithelial tissue	ENSSSAG00000020825	ENSSSAG00000020825	1.7	0.44	0.00243375
S4_C1	Skin	Epithelial tissue	ENSSSAG00000080223	ENSSSAG00000080223	1.01	0.65	0.000324029
S4_C1	Skin	Epithelial tissue	ENSSSAG00000010227	ENSSSAG00000010227	1.03	0.92	1.9e-07	GO:0004190;GO:0005764;GO:0006508
S4_C1	Skin	Epithelial tissue	ENSSSAG00000109945	ENSSSAG00000109945	4.82	0.53	2.16e-08	GO:0006826;GO:0006879;GO:0008199
S4_C1	Skin	Epithelial tissue	ENSSSAG00000068975	ENSSSAG00000068975	1.19	0.98	3.12e-09	GO:0003676;GO:0003723
S4_C1	Skin	Epithelial tissue	ENSSSAG00000051579	RHOC	1.26	1	4.65e-10	GO:0003924;GO:0005525;GO:0007264
S4_C1	Skin	Epithelial tissue	ENSSSAG00000118959	ENSSSAG00000118959	1.27	1.28	1.72e-12	GO:0003676;GO:0003724;GO:0005524
S4_C1	Skin	Epithelial tissue	ENSSSAG00000088615	ARF4	1.06	1.32	2.1e-13	GO:0003924;GO:0005525
S4_C1	Skin	Epithelial tissue	ENSSSAG00000121603	ENSSSAG00000121603	1.16	1.39	1.92e-15	GO:0003676
S4_C1	Skin	Epithelial tissue	ENSSSAG00000002699	ENSSSAG00000002699	5.64	0.73	3.15e-16	GO:0003924;GO:0005525
S4_C1	Skin	Epithelial tissue	ENSSSAG00000039008	ENSSSAG00000039008	1.06	1.58	1.57e-17	GO:0015031;GO:0016020
S4_C1	Skin	Epithelial tissue	ENSSSAG00000003002	npc2.1	1.12	1.62	7.52e-19	GO:0032367
S4_C1	Skin	Epithelial tissue	ENSSSAG00000065715	ENSSSAG00000065715	2.76	1.05	9.48e-20	GO:0003676
S4_C1	Skin	Epithelial tissue	ENSSSAG00000098554	ENSSSAG00000098554	1.17	1.65	2.56e-20
S4_C1	Skin	Epithelial tissue	ENSSSAG00000003258	ENSSSAG00000003258	1.44	1.54	6.93e-22	GO:0005829;GO:0006595;GO:0008073;GO:0043086
S4_C1	Skin	Epithelial tissue	ENSSSAG00000053842	ENSSSAG00000053842	1.62	1.44	6.63e-22	GO:0005890;GO:0006813;GO:0006814
S4_C1	Skin	Epithelial tissue	ENSSSAG00000113886	nup93	2.38	1.27	4.9e-24	GO:0005643;GO:0017056
S4_C1	Skin	Epithelial tissue	ENSSSAG00000006706	ENSSSAG00000006706	1.06	2.09	1.04e-25	GO:0005509;GO:0005515;GO:0051015;GO:0051017
S4_C1	Skin	Epithelial tissue	ENSSSAG00000058499	calr3b	1.22	1.95	2.36e-26	GO:0005509;GO:0005515;GO:0005783;GO:0006457;GO:0051082
S4_C1	Skin	Epithelial tissue	ENSSSAG00000041327	gpnmb	2.11	1.43	1.31e-26
S4_C1	Skin	Epithelial tissue	ENSSSAG00000059637	ENSSSAG00000059637	1.12	2.35	3.31e-31	GO:0016021
S4_C1	Skin	Epithelial tissue	ENSSSAG00000076214	mpeg1.3	1.14	2.35	7.77e-32
S4_C1	Skin	Epithelial tissue	ENSSSAG00000112440	ENSSSAG00000112440	1.04	2.72	8.46e-35
S4_C1	Skin	Epithelial tissue	ENSSSAG00000024626	qpct	1.08	2.99	7.99e-40	GO:0008235;GO:0016603
S4_C1	Skin	Epithelial tissue	ENSSSAG00000078022	ENSSSAG00000078022	1.41	2.58	1.2e-42
S4_C1	Skin	Epithelial tissue	ENSSSAG00000050926	ENSSSAG00000050926	2.93	1.78	1.16e-47	GO:0008270
S4_C1	Skin	Epithelial tissue	ENSSSAG00000015545	ENSSSAG00000015545	1.07	3.69	5.47e-48	GO:0004364;GO:0005515;GO:0006749
S4_C1	Skin	Epithelial tissue	ENSSSAG00000017261	aplp1	1.16	3.88	5.07e-54	GO:0008201;GO:0016021;GO:0046914
S4_C1	Skin	Epithelial tissue	ENSSSAG00000091608	ENSSSAG00000091608	1.24	3.83	1.21e-56	GO:0005178;GO:0007155;GO:0030334
S4_C1	Skin	Epithelial tissue	ENSSSAG00000112370	ENSSSAG00000112370	1.3	3.82	5.52e-59	GO:0005887
S4_C1	Skin	Epithelial tissue	ENSSSAG00000080668	fabp7	1.25	4.7	2.97e-66	GO:0008289
S4_C1	Skin	Epithelial tissue	ENSSSAG00000010414	ENSSSAG00000010414	1.84	3.76	7.67e-79
S4_C1	Skin	Epithelial tissue	ENSSSAG00000109188	ENSSSAG00000109188	4.64	3.2	3.87e-98
S4_C1	Skin	Epithelial tissue	ENSSSAG00000110785	ENSSSAG00000110785	6.29	2.98	1.05e-111
S4_C1	Skin	Epithelial tissue	ENSSSAG00000122139	ENSSSAG00000122139	6.19	2.96	1.83e-122
S4_C1	Skin	Epithelial tissue	ENSSSAG00000005643	ENSSSAG00000005643	3.95	3.15	2.56e-123
S6_C4	Caudal fin	Epithelial tissue	ENSSSAG00000068386	dad1	1.04	0.33	0.088013	GO:0008250;GO:0016021
S6_C4	Caudal fin	Epithelial tissue	ENSSSAG00000079178	manf	1.23	0.56	0.000413099
S6_C4	Caudal fin	Epithelial tissue	ENSSSAG00000070939	plp2	1.6	0.54	0.000404256	GO:0016020
S6_C4	Caudal fin	Epithelial tissue	ENSSSAG00000066104	ITGA6	1.68	0.87	7.71e-09	GO:0007155;GO:0008305
S6_C4	Caudal fin	Epithelial tissue	ENSSSAG00000058119	bxdc2	1.06	1.14	7.76e-14	GO:0006364;GO:0019843
S6_C4	Caudal fin	Epithelial tissue	ENSSSAG00000112678	CLASP1	1.12	1.38	5.59e-20	GO:0005828;GO:0005881;GO:0043515;GO:0051010
S6_C4	Caudal fin	Epithelial tissue	ENSSSAG00000049361	tgm1l1	1.1	1.69	1.46e-28	GO:0003810;GO:0018149
S6_C4	Caudal fin	Epithelial tissue	ENSSSAG00000081432	hspd1	1	1.74	2.55e-29	GO:0005524;GO:0006457;GO:0016887;GO:0042026
S6_C4	Caudal fin	Epithelial tissue	ENSSSAG00000116739	cahz	1.33	2.93	2.62e-63	GO:0004089;GO:0008270
S6_C4	Caudal fin	Epithelial tissue	ENSSSAG00000101879	ENSSSAG00000101879	2.24	3.22	4.87e-67	GO:0005198
S6_C4	Caudal fin	Epithelial tissue	ENSSSAG00000119207	ENSSSAG00000119207	2.18	3.25	2.13e-77	GO:0004859;GO:0005509;GO:0005544;GO:0050819
S6_C4	Caudal fin	Epithelial tissue	ENSSSAG00000071648	pkp1b	1.06	3.26	4.24e-79	GO:0005515;GO:0005634;GO:0007155;GO:0030057;GO:0098609
S4_C2	Skin	Loose connective tissue	ENSSSAG00000040234	CSDE1	1.03	1.16	0.00475318	GO:0003676
S4_C2	Skin	Loose connective tissue	ENSSSAG00000080837	FHL2	1.23	1.19	0.00090344
S4_C2	Skin	Loose connective tissue	ENSSSAG00000071597	eif4ebp3l	1.03	1.31	0.000867112	GO:0008190;GO:0045947
S4_C2	Skin	Loose connective tissue	ENSSSAG00000120847	ENSSSAG00000120847	1.15	1.29	0.000572781	GO:0000981;GO:0003677;GO:0003700;GO:0006355;GO:0006357;GO:0007275
S4_C2	Skin	Loose connective tissue	ENSSSAG00000002397	si:ch211-243a20.3	1.09	1.53	2.77e-05
S4_C2	Skin	Loose connective tissue	ENSSSAG00000094797	ENSSSAG00000094797	1.46	1.56	4.15e-07	GO:0004497;GO:0005506;GO:0016705;GO:0020037
S4_C2	Skin	Loose connective tissue	ENSSSAG00000103001	ENSSSAG00000103001	1.15	2.03	8.21e-09
S4_C2	Skin	Loose connective tissue	ENSSSAG00000112044	ENSSSAG00000112044	1.37	2.89	4.92e-18
S4_C2	Skin	Loose connective tissue	ENSSSAG00000075707	ENSSSAG00000075707	1.4	2.88	2.39e-18
S4_C2	Skin	Loose connective tissue	ENSSSAG00000071313	ENSSSAG00000071313	2.38	2.42	1.22e-22	GO:0005516;GO:0010739;GO:0051018;GO:0090036
S4_C2	Skin	Loose connective tissue	ENSSSAG00000061591	spon2b	1.6	3.18	8.37e-24
S4_C2	Skin	Loose connective tissue	ENSSSAG00000094401	lox	1.83	3.17	8.5e-27	GO:0005507;GO:0016641
S4_C4	Skin	Muscle	ENSSSAG00000079289	pygma	6.57	6.25	0	GO:0004645;GO:0005975;GO:0008184;GO:0030170
S4_C4	Skin	Muscle	ENSSSAG00000064311	bckdk	1.44	2.61	2.58e-07	GO:0004672;GO:0016310;GO:0016772
S4_C4	Skin	Muscle	ENSSSAG00000002315	aco2	3.76	4.09	6.12e-13	GO:0003994;GO:0006099;GO:0051539
S4_C4	Skin	Muscle	ENSSSAG00000072577	cox7a2l	1.22	1.39	5.92e-13	GO:0005746;GO:0005751;GO:0006123;GO:0009055
S4_C4	Skin	Muscle	ENSSSAG00000071410	Y_RNA	1.52	1.25	4.96e-13
S4_C4	Skin	Muscle	ENSSSAG00000038939	SRL	1.21	5.4	3.78e-14	GO:0005525
S4_C4	Skin	Muscle	ENSSSAG00000009495	ENSSSAG00000009495	1.02	1.86	1.82e-17	GO:0003677
S4_C4	Skin	Muscle	ENSSSAG00000081633	sdhc	1.23	1.69	7.5e-18	GO:0006099;GO:0009055;GO:0016020;GO:0045281
S4_C4	Skin	Muscle	ENSSSAG00000100764	smyd1a	1.06	2.01	3.71e-20	GO:0005515
S4_C4	Skin	Muscle	ENSSSAG00000075790	ATP5J	1.89	1.47	2.39e-20	GO:0000276;GO:0015078;GO:0015986
S4_C4	Skin	Muscle	ENSSSAG00000080419	UQCR11	1.3	1.96	5.15e-23	GO:0005750;GO:0006122
S4_C4	Skin	Muscle	ENSSSAG00000068458	ENSSSAG00000068458	1.11	2.13	4.47e-23	GO:0005743;GO:0006850
S4_C4	Skin	Muscle	ENSSSAG00000103763	DLST	1.13	2.19	3.02e-24	GO:0004149;GO:0006099;GO:0016746;GO:0045252
S4_C4	Skin	Muscle	ENSSSAG00000084815	tp53inp2	1.25	2.1	6.7e-25	GO:0010508;GO:0045893
S4_C4	Skin	Muscle	ENSSSAG00000000515	NDUFA13	1.01	2.53	9.8e-27
S4_C4	Skin	Muscle	ENSSSAG00000073694	ivd	1.01	2.55	4.9e-27	GO:0003995;GO:0016627;GO:0050660
S4_C4	Skin	Muscle	ENSSSAG00000043863	vdac3	1.9	1.79	7.15e-28	GO:0005739;GO:0005741;GO:0008308;GO:0055085;GO:0098656;GO:1902017
S4_C4	Skin	Muscle	ENSSSAG00000074353	ndufs6	1.19	2.35	6.3e-28
S4_C4	Skin	Muscle	ENSSSAG00000044349	ENSSSAG00000044349	1.01	2.61	5.88e-28	GO:0005743;GO:0042773
S4_C4	Skin	Muscle	ENSSSAG00000074843	ndufs6	1.31	2.26	7.4e-29	GO:0005747;GO:0006120
S4_C4	Skin	Muscle	ENSSSAG00000056131	sdhaf2	1.72	1.95	2.21e-29	GO:0005739;GO:0018293
S4_C4	Skin	Muscle	ENSSSAG00000000881	OAT	1.07	2.67	4.27e-30	GO:0003824;GO:0004587;GO:0008483;GO:0030170
S4_C4	Skin	Muscle	ENSSSAG00000114881	ndufa3	1.27	2.43	4.91e-31	GO:0005743;GO:0005747
S4_C4	Skin	Muscle	ENSSSAG00000043623	mccc2	1	2.93	5.43e-32	GO:0016874
S4_C4	Skin	Muscle	ENSSSAG00000060815	ndufa6	1.1	2.83	1.82e-33
S4_C4	Skin	Muscle	ENSSSAG00000082201	ENSSSAG00000082201	1.52	2.3	1.39e-33
S4_C4	Skin	Muscle	ENSSSAG00000056944	txlnbb	1.12	6.44	2.2e-35	GO:0019905
S4_C4	Skin	Muscle	ENSSSAG00000058729	VDAC2	1.61	2.34	2.17e-36	GO:0005741;GO:0008308;GO:0055085;GO:0098656
S4_C4	Skin	Muscle	ENSSSAG00000063954	immt	1.28	2.74	1.34e-36
S4_C4	Skin	Muscle	ENSSSAG00000111749	ENSSSAG00000111749	1.07	3.17	3.87e-37	GO:0016746;GO:0016747
S4_C4	Skin	Muscle	ENSSSAG00000039519	ENSSSAG00000039519	1.74	4.58	4.98e-39	GO:0003824;GO:0006520;GO:0008483;GO:0009058;GO:0030170
S4_C4	Skin	Muscle	ENSSSAG00000041206	ENSSSAG00000041206	1.09	3.29	2.23e-39	GO:0008137;GO:0016020;GO:0016491;GO:0016651;GO:0042773;GO:0051536
S4_C4	Skin	Muscle	ENSSSAG00000059816	ENSSSAG00000059816	1.38	2.81	1.89e-40	GO:0003824;GO:0003870;GO:0005759;GO:0006778;GO:0009058;GO:0016740;GO:0030170;GO:0033014
S4_C4	Skin	Muscle	ENSSSAG00000057984	decr1	1.06	3.51	2.76e-41	GO:0016491
S4_C4	Skin	Muscle	ENSSSAG00000056414	MPC1	1.61	2.59	1.11e-41	GO:0005743;GO:0006850
S4_C4	Skin	Muscle	ENSSSAG00000009628	chchd6b	1.06	3.59	2.61e-42
S4_C4	Skin	Muscle	ENSSSAG00000039665	ENSSSAG00000039665	1.27	3.1	1.87e-42
S4_C4	Skin	Muscle	ENSSSAG00000050131	ndufa8	1.31	3.06	4.8e-43	GO:0006120
S4_C4	Skin	Muscle	ENSSSAG00000008448	rpl3l	1.05	3.71	2.01e-43	GO:0003735;GO:0005840;GO:0006412
S4_C4	Skin	Muscle	ENSSSAG00000095974	ENSSSAG00000095974	1.95	2.41	1.45e-44	GO:0016020;GO:0042264;GO:0062101
S4_C4	Skin	Muscle	ENSSSAG00000079515	echs1	1.41	3.02	5.05e-45	GO:0003824
S4_C4	Skin	Muscle	ENSSSAG00000080505	ENSSSAG00000080505	1.62	2.74	3.1e-45	GO:0004148;GO:0016491;GO:0016668;GO:0045454;GO:0050660
S4_C4	Skin	Muscle	ENSSSAG00000008139	suclg1	1.2	3.46	1.73e-45
S4_C4	Skin	Muscle	ENSSSAG00000081050	pgm1	1.31	3.23	5.77e-46	GO:0000287;GO:0005975;GO:0016868;GO:0071704
S4_C4	Skin	Muscle	ENSSSAG00000009345	ndufs3	1.49	2.99	6.04e-47	GO:0008137;GO:0016651
S4_C4	Skin	Muscle	ENSSSAG00000061136	pdhb	1.15	3.71	3.27e-47	GO:0003824;GO:0004739;GO:0006086
S4_C4	Skin	Muscle	ENSSSAG00000068531	ENSSSAG00000068531	1.15	3.75	9.17e-48	GO:0005524;GO:0046872
S4_C4	Skin	Muscle	ENSSSAG00000003988	NDUA3	1.26	3.47	8.21e-48	GO:0005743;GO:0005747
S4_C4	Skin	Muscle	ENSSSAG00000074606	sod2	1.24	3.58	7.14e-49	GO:0004784;GO:0006801;GO:0046872
S4_C4	Skin	Muscle	ENSSSAG00000006908	ndufb2	2.53	2.25	2e-50	GO:0005743;GO:0005747
S4_C4	Skin	Muscle	ENSSSAG00000057888	ENSSSAG00000057888	2.9	2.3	1.71e-50	GO:0003690;GO:0005750;GO:0006122;GO:0006355
S4_C4	Skin	Muscle	ENSSSAG00000002158	hsc70	1.49	3.21	5.38e-51	GO:0005524;GO:0016887
S4_C4	Skin	Muscle	ENSSSAG00000024596	ndufb8	1.29	3.63	2.84e-51
S4_C4	Skin	Muscle	ENSSSAG00000046443	ENSSSAG00000046443	1.17	4.06	2.46e-52	GO:0016746;GO:0016747
S4_C4	Skin	Muscle	ENSSSAG00000107153	ENSSSAG00000107153	1.29	3.71	2.41e-52	GO:0005515
S4_C4	Skin	Muscle	ENSSSAG00000054246	ENSSSAG00000054246	2.31	2.44	2.14e-52	GO:0005471;GO:0005743;GO:0055085;GO:0140021;GO:1990544
S4_C4	Skin	Muscle	ENSSSAG00000079413	ENSSSAG00000079413	2.22	2.53	2.78e-53	GO:0005509;GO:0005515;GO:0005856;GO:0008017;GO:0045104
S4_C4	Skin	Muscle	ENSSSAG00000109123	mrps28	1.76	2.95	1.87e-53
S4_C4	Skin	Muscle	ENSSSAG00000039715	mmsa	1.8	2.94	2.35e-54	GO:0004491;GO:0016491;GO:0016620
S4_C4	Skin	Muscle	ENSSSAG00000056533	ENSSSAG00000056533	1.31	3.81	1.96e-54	GO:0004108;GO:0006101;GO:0046912
S4_C4	Skin	Muscle	ENSSSAG00000054128	znf106a	1.29	3.91	3.44e-55	GO:0003676;GO:0003723;GO:0005515;GO:0008270
S4_C4	Skin	Muscle	ENSSSAG00000074272	MYOZ2	1.06	4.87	1.87e-55	GO:0030018
S4_C4	Skin	Muscle	ENSSSAG00000002469	ENSSSAG00000002469	1.4	3.75	4.71e-57	GO:0016746;GO:0016747
S4_C4	Skin	Muscle	ENSSSAG00000056636	ENSSSAG00000056636	2.16	4.7	3.76e-57	GO:0000015;GO:0000287;GO:0004634;GO:0006096
S4_C4	Skin	Muscle	ENSSSAG00000079929	SUCLA2	1.84	3.04	1.62e-57	GO:0003824;GO:0005524;GO:0005739;GO:0006099
S4_C4	Skin	Muscle	ENSSSAG00000074044	pink1	2.66	2.43	2.06e-58	GO:0004672;GO:0005524;GO:0006468
S4_C4	Skin	Muscle	ENSSSAG00000009841	rps6ka2	1.41	3.84	1.15e-58	GO:0000287;GO:0004672;GO:0004674;GO:0005524;GO:0006468;GO:0035556
S4_C4	Skin	Muscle	ENSSSAG00000043281	tpi1b	2.42	2.58	8.32e-59	GO:0003824;GO:0004807;GO:0006096
S4_C4	Skin	Muscle	ENSSSAG00000120787	cox7a1	1.07	5.37	1.1e-59	GO:0005746;GO:0005751;GO:0006123;GO:0009055
S4_C4	Skin	Muscle	ENSSSAG00000116958	ndufb2	2.48	2.62	1.37e-61	GO:0005743;GO:0005747
S4_C4	Skin	Muscle	ENSSSAG00000063591	chchd10	1.67	3.5	2.78e-62
S4_C4	Skin	Muscle	ENSSSAG00000042889	ndufs1	1.81	3.29	1.89e-62	GO:0008137;GO:0016020;GO:0016491;GO:0016651;GO:0042773;GO:0051536
S4_C4	Skin	Muscle	ENSSSAG00000081486	ndufa10	1.31	4.4	1.35e-62	GO:0005747;GO:0006120
S4_C4	Skin	Muscle	ENSSSAG00000055366	ENSSSAG00000055366	1.81	3.31	6.82e-63	GO:0004148;GO:0016491;GO:0016668;GO:0045454;GO:0050660
S4_C4	Skin	Muscle	ENSSSAG00000088803	hspb1	1.33	4.36	6.49e-63
S4_C4	Skin	Muscle	ENSSSAG00000120740	bpgm	1.11	5.58	1.65e-63	GO:0004619;GO:0005861;GO:0006096;GO:0016868
S4_C4	Skin	Muscle	ENSSSAG00000111137	ndufb6	1.78	3.4	7.5e-64	GO:0005747;GO:0006120
S4_C4	Skin	Muscle	ENSSSAG00000004592	suclg1	2.03	3.08	7.46e-64	GO:0003824
S4_C4	Skin	Muscle	ENSSSAG00000064484	LMOD3	1.23	4.99	6e-65	GO:0003785;GO:0005523;GO:0051694
S4_C4	Skin	Muscle	ENSSSAG00000084342	ENSSSAG00000084342	1.7	3.63	1.12e-65
S4_C4	Skin	Muscle	ENSSSAG00000078869	klhl43	1.17	5.5	7.8e-66	GO:0005515
S4_C4	Skin	Muscle	ENSSSAG00000046088	ENSSSAG00000046088	1.63	3.78	3.68e-66	GO:0016746;GO:0016747
S4_C4	Skin	Muscle	ENSSSAG00000074134	pfkma	1.1	6.15	2.42e-66	GO:0003872;GO:0005524;GO:0005737;GO:0006002;GO:0006096
S4_C4	Skin	Muscle	ENSSSAG00000039712	ENSSSAG00000039712	2.3	2.92	1.72e-66	GO:0005743;GO:0005751;GO:0006123
S4_C4	Skin	Muscle	ENSSSAG00000041507	xirp2a	1.4	4.43	1.6e-66	GO:0003779;GO:0007507;GO:0030036;GO:0030054
S4_C4	Skin	Muscle	ENSSSAG00000009665	ndufv2	2.17	3.05	7.17e-67	GO:0016491
S4_C4	Skin	Muscle	ENSSSAG00000007157	ENSSSAG00000007157	1.79	3.62	1.01e-68	GO:0006744;GO:0008289
S4_C4	Skin	Muscle	ENSSSAG00000071179	ENSSSAG00000071179	2.3	3.01	4.72e-69
S4_C4	Skin	Muscle	ENSSSAG00000080939	ENSSSAG00000080939	2.61	2.78	1.87e-69	GO:0046872
S4_C4	Skin	Muscle	ENSSSAG00000072186	txlnba	1.29	5.26	4.78e-70	GO:0019905
S4_C4	Skin	Muscle	ENSSSAG00000086429	srl	1.12	6.76	3.96e-70	GO:0005525
S4_C4	Skin	Muscle	ENSSSAG00000072395	hsdl2	1.74	3.87	7.63e-72	GO:0016491
S4_C4	Skin	Muscle	ENSSSAG00000069448	SLC25A12	1.29	5.5	5.14e-72	GO:0005509;GO:0055085
S4_C4	Skin	Muscle	ENSSSAG00000010173	aco2	2.1	3.34	2.97e-72	GO:0003994;GO:0006099;GO:0051539
S4_C4	Skin	Muscle	ENSSSAG00000000804	apooa	1.68	4.05	1.13e-72	GO:0042407;GO:0061617
S4_C4	Skin	Muscle	ENSSSAG00000076565	etfa	2.8	2.78	1.6e-73	GO:0009055;GO:0050660
S4_C4	Skin	Muscle	ENSSSAG00000112276	ndufa4l	2.88	2.76	1.8e-74
S4_C4	Skin	Muscle	ENSSSAG00000100340	ENSSSAG00000100340	2.97	2.74	1.71e-75	GO:0005743;GO:0061617
S4_C4	Skin	Muscle	ENSSSAG00000067097	ENSSSAG00000067097	1.44	5.03	1.5e-75	GO:0005815
S4_C4	Skin	Muscle	ENSSSAG00000073013	gatd3a	1.4	5.27	1.28e-75
S4_C4	Skin	Muscle	ENSSSAG00000097658	ENSSSAG00000097658	1.31	5.98	2.09e-76
S4_C4	Skin	Muscle	ENSSSAG00000065456	ENSSSAG00000065456	1.4	5.37	1.36e-76	GO:0003824;GO:0004332;GO:0006096
S4_C4	Skin	Muscle	ENSSSAG00000028652	ndufa8	2.72	2.92	1.29e-76	GO:0006120
S4_C4	Skin	Muscle	ENSSSAG00000076153	cyc1	2.45	3.16	2.12e-77	GO:0009055;GO:0020037
S4_C4	Skin	Muscle	ENSSSAG00000070451	acat1	1.81	4.05	1.38e-77	GO:0016746;GO:0016747
S4_C4	Skin	Muscle	ENSSSAG00000057946	uqcrc2b	2.05	3.64	8.24e-78	GO:0046872
S4_C4	Skin	Muscle	ENSSSAG00000084198	cav3	1.52	4.94	4.76e-78	GO:0005901;GO:0023051;GO:0044325;GO:0046716;GO:0060090;GO:0070836
S4_C4	Skin	Muscle	ENSSSAG00000045387	ENSSSAG00000045387	1.43	5.41	9.09e-79	GO:0003924;GO:0005525
S4_C4	Skin	Muscle	ENSSSAG00000001473	GOT1	2.05	3.67	8.78e-79	GO:0003824;GO:0006520;GO:0008483;GO:0009058;GO:0030170
S4_C4	Skin	Muscle	ENSSSAG00000073874	COQ8A	1.62	4.76	1.81e-80	GO:0005739;GO:0006744
S4_C4	Skin	Muscle	ENSSSAG00000074411	xirp1	1.56	4.99	1.09e-80	GO:0003779;GO:0030036;GO:0030054
S4_C4	Skin	Muscle	ENSSSAG00000049415	srl	1.4	5.9	7.96e-81	GO:0005525
S4_C4	Skin	Muscle	ENSSSAG00000067928	ENSSSAG00000067928	2.04	3.86	2.98e-82	GO:0005747;GO:0006120
S4_C4	Skin	Muscle	ENSSSAG00000071734	ENSSSAG00000071734	1.94	4.05	1.97e-82	GO:0004591;GO:0006099;GO:0016624;GO:0030976
S4_C4	Skin	Muscle	ENSSSAG00000067258	ndufa9a	2.27	3.54	8.15e-83	GO:0003824
S4_C4	Skin	Muscle	ENSSSAG00000001799	ENSSSAG00000001799	2.37	3.45	2.84e-83	GO:0006633
S4_C4	Skin	Muscle	ENSSSAG00000003104	adssl1	2.14	3.78	6.21e-84	GO:0004019;GO:0005525;GO:0005737;GO:0006164;GO:0006167
S4_C4	Skin	Muscle	ENSSSAG00000073766	ENSSSAG00000073766	1.4	6.75	7.28e-86	GO:0019905
S4_C4	Skin	Muscle	ENSSSAG00000002826	ENSSSAG00000002826	1.4	6.75	7.28e-86	GO:0003824;GO:0004111;GO:0016301;GO:0016772;GO:0046314
S4_C4	Skin	Muscle	ENSSSAG00000003293	ENSSSAG00000003293	2.67	3.26	2.99e-86
S4_C4	Skin	Muscle	ENSSSAG00000047339	ndufa2	2.48	3.46	6.53e-87
S4_C4	Skin	Muscle	ENSSSAG00000103020	casq2	1.53	5.89	5.85e-88	GO:0005509
S4_C4	Skin	Muscle	ENSSSAG00000057094	pfkma	1.61	5.47	4.93e-88	GO:0003872;GO:0005524;GO:0005737;GO:0006002;GO:0006096
S4_C4	Skin	Muscle	ENSSSAG00000038779	ndufa6	2.49	3.51	9.17e-89
S4_C4	Skin	Muscle	ENSSSAG00000094518	hsp11	1.64	5.5	3.49e-90
S4_C4	Skin	Muscle	ENSSSAG00000057697	UQCRFS1	2.87	3.22	2.04e-90	GO:0008121;GO:0016020;GO:0051537
S4_C4	Skin	Muscle	ENSSSAG00000092493	ENSSSAG00000092493	2.03	4.32	3.75e-91
S4_C4	Skin	Muscle	ENSSSAG00000041864	ENSSSAG00000041864	1.63	5.71	3.4e-91	GO:0005515
S4_C4	Skin	Muscle	ENSSSAG00000069026	rbp7b	1.99	4.41	2.7e-91	GO:0008289
S4_C4	Skin	Muscle	ENSSSAG00000071279	mrps36	2.75	3.39	1.58e-92
S4_C4	Skin	Muscle	ENSSSAG00000078097	ENSSSAG00000078097	2.98	3.25	2.63e-94	GO:0004739;GO:0006086;GO:0016624;GO:0043231
S4_C4	Skin	Muscle	ENSSSAG00000049172	HADH	2.29	4	1.37e-94	GO:0006631;GO:0016491;GO:0016616;GO:0070403
S4_C4	Skin	Muscle	ENSSSAG00000083322	trim63b	1.71	5.66	5.66e-95	GO:0008270
S4_C4	Skin	Muscle	ENSSSAG00000081079	ndufs2	3.1	3.19	3.14e-95	GO:0016651;GO:0048038;GO:0051287
S4_C4	Skin	Muscle	ENSSSAG00000001125	ENSSSAG00000001125	2.42	3.89	2.88e-96	GO:0046872
S4_C4	Skin	Muscle	ENSSSAG00000068680	dhrs7cb	1.74	5.8	1.14e-97	GO:0016491
S4_C4	Skin	Muscle	ENSSSAG00000058808	ENSSSAG00000058808	3.45	3.04	6.78e-98	GO:0008137;GO:0010181;GO:0051287;GO:0051539
S4_C4	Skin	Muscle	ENSSSAG00000052128	mdh1ab	2.89	3.43	3.8e-98	GO:0003824;GO:0005975;GO:0006108;GO:0016491;GO:0016615;GO:0016616;GO:0019752;GO:0030060
S4_C4	Skin	Muscle	ENSSSAG00000003198	atp5if1b	2.13	4.51	1.26e-98	GO:0005739;GO:0032780;GO:0042030
S4_C4	Skin	Muscle	ENSSSAG00000073905	ENSSSAG00000073905	1.9	5.27	4.59e-100	GO:0001952;GO:0005615;GO:0030335;GO:0051492
S4_C4	Skin	Muscle	ENSSSAG00000063037	klhl43	1.65	6.73	4.12e-100	GO:0005515
S4_C4	Skin	Muscle	ENSSSAG00000075792	ENSSSAG00000075792	2.69	3.69	3.55e-100	GO:0005739;GO:0005747
S4_C4	Skin	Muscle	ENSSSAG00000081454	tmem14ca	2.59	3.81	3.23e-100	GO:0016020
S4_C4	Skin	Muscle	ENSSSAG00000007249	nduab	2.77	3.66	1.58e-101	GO:0032981
S4_C4	Skin	Muscle	ENSSSAG00000100057	cox7b	2.44	4.09	6.2e-102	GO:0004129;GO:0005746
S4_C4	Skin	Muscle	ENSSSAG00000064607	ndufc2	3.59	3.07	3.27e-102	GO:0005743;GO:0006120
S4_C4	Skin	Muscle	ENSSSAG00000081570	klhl41a	1.78	6.1	1.22e-102	GO:0005515
S4_C4	Skin	Muscle	ENSSSAG00000066383	ENSSSAG00000066383	1.97	5.25	2.94e-103	GO:0003824;GO:0009058;GO:0030170
S4_C4	Skin	Muscle	ENSSSAG00000045165	ndufb8	2.9	3.59	2.65e-103	GO:0004602;GO:0005739;GO:0005747;GO:0006120;GO:0006979
S4_C4	Skin	Muscle	ENSSSAG00000015555	ENSSSAG00000015555	2.44	4.2	1.81e-104
S4_C4	Skin	Muscle	ENSSSAG00000064839	NDUFS7	3.31	3.36	4.68e-107	GO:0008137;GO:0048038;GO:0051536;GO:0051539
S4_C4	Skin	Muscle	ENSSSAG00000065070	atp5f1c	3.79	3.1	6.96e-108	GO:0015986;GO:0045261;GO:0046933
S4_C4	Skin	Muscle	ENSSSAG00000076408	myom1b	2	5.59	9.4e-109	GO:0005515
S4_C4	Skin	Muscle	ENSSSAG00000049619	ENSSSAG00000049619	3.67	3.24	2.39e-111	GO:0003995;GO:0016627;GO:0050660
S4_C4	Skin	Muscle	ENSSSAG00000075879	tpi1b	2.17	5.25	1.17e-112	GO:0003824;GO:0004807;GO:0006096
S4_C4	Skin	Muscle	ENSSSAG00000055636	ak1	2.4	4.68	3.42e-113	GO:0004017;GO:0004550;GO:0005524;GO:0005737;GO:0006139;GO:0009142;GO:0019205;GO:0046034
S4_C4	Skin	Muscle	ENSSSAG00000063558	ENSSSAG00000063558	5.13	2.73	9.79e-115	GO:0004553;GO:0005975
S4_C4	Skin	Muscle	ENSSSAG00000005297	ENSSSAG00000005297	2.28	5.13	5.93e-116
S4_C4	Skin	Muscle	ENSSSAG00000006444	ENSSSAG00000006444	2.95	3.98	1.03e-116	GO:0004672
S4_C4	Skin	Muscle	ENSSSAG00000007320	atp5mc3b	3.22	3.7	8.43e-117	GO:0015078;GO:0015986;GO:0033177;GO:0045263;GO:1902600
S4_C4	Skin	Muscle	ENSSSAG00000077965	ldb3b	2.13	5.98	2.49e-119	GO:0005515
S4_C4	Skin	Muscle	ENSSSAG00000113995	hadh	2.51	4.83	1.43e-120	GO:0006631;GO:0016491;GO:0016616;GO:0070403
S4_C4	Skin	Muscle	ENSSSAG00000093685	tnni1c	7.53	6.45	1.28e-120	GO:0005861
S4_C4	Skin	Muscle	ENSSSAG00000107457	ENSSSAG00000107457	2.3	5.4	1.07e-120	GO:0005509;GO:0005515
S4_C4	Skin	Muscle	ENSSSAG00000073639	G3P	2.18	5.91	2.53e-121	GO:0006006;GO:0016620;GO:0050661;GO:0051287
S4_C4	Skin	Muscle	ENSSSAG00000043162	gpd1b	2.13	6.22	1.1e-121	GO:0004367;GO:0005975;GO:0006072;GO:0009331;GO:0016491;GO:0016616;GO:0042803;GO:0046168;GO:0051287
S4_C4	Skin	Muscle	ENSSSAG00000038397	ENSSSAG00000038397	4.12	3.24	6e-122	GO:0006120
S4_C4	Skin	Muscle	ENSSSAG00000089427	ENSSSAG00000089427	3.55	3.67	2.59e-125
S4_C4	Skin	Muscle	ENSSSAG00000099398	gapdh	2.37	5.51	9.88e-126	GO:0006006;GO:0016620;GO:0050661;GO:0051287
S4_C4	Skin	Muscle	ENSSSAG00000048771	nduac	3.45	3.77	5.07e-126	GO:0016020;GO:0032981
S4_C4	Skin	Muscle	ENSSSAG00000066302	ENSSSAG00000066302	3.27	3.96	1.63e-126	GO:0003824;GO:0003857;GO:0004300;GO:0005739;GO:0006631;GO:0006635;GO:0016491;GO:0016507;GO:0016616;GO:0070403
S4_C4	Skin	Muscle	ENSSSAG00000089451	ENSSSAG00000089451	3.82	3.59	2.32e-129	GO:0005743;GO:0042773
S4_C4	Skin	Muscle	ENSSSAG00000086945	ppdpfa	2.28	6.19	2.3e-129	GO:0007275;GO:0030154
S4_C4	Skin	Muscle	ENSSSAG00000118058	ENSSSAG00000118058	2.76	4.76	1.85e-129	GO:0003774;GO:0005515;GO:0005524;GO:0016459;GO:0051015
S4_C4	Skin	Muscle	ENSSSAG00000109728	ENSSSAG00000109728	4.26	3.4	9.48e-133	GO:0005750;GO:0006122
S4_C4	Skin	Muscle	ENSSSAG00000120197	ENSSSAG00000120197	2.59	5.5	9.74e-136	GO:0003774;GO:0005515;GO:0005524;GO:0016459;GO:0051015
S4_C4	Skin	Muscle	ENSSSAG00000050710	NDUBB	3.78	3.8	7.13e-137
S4_C4	Skin	Muscle	ENSSSAG00000116667	ENSSSAG00000116667	2.58	5.63	2.87e-137	GO:0006839;GO:0031966
S4_C4	Skin	Muscle	ENSSSAG00000070025	ak1	3.19	4.43	1.01e-137	GO:0004017;GO:0004550;GO:0005524;GO:0005737;GO:0006139;GO:0009142;GO:0019205;GO:0046034
S4_C4	Skin	Muscle	ENSSSAG00000004878	ENSSSAG00000004878	4.3	3.51	1.17e-138	GO:0008121;GO:0016020;GO:0051537
S4_C4	Skin	Muscle	ENSSSAG00000045045	ENSSSAG00000045045	2.71	5.5	3.76e-141	GO:0000015;GO:0000287;GO:0004634;GO:0006096
S4_C4	Skin	Muscle	ENSSSAG00000110280	plin2	2.88	5.11	1.86e-141
S4_C4	Skin	Muscle	ENSSSAG00000006268	acadm	4.98	3.26	1.39e-141	GO:0003995;GO:0005739;GO:0006635;GO:0016627;GO:0050660;GO:0070991
S4_C4	Skin	Muscle	ENSSSAG00000119643	TTN	2.68	5.84	2.25e-144	GO:0004672;GO:0005515;GO:0005524;GO:0006468
S4_C4	Skin	Muscle	ENSSSAG00000062937	ef1a	6.32	2.92	2.07e-145	GO:0003746;GO:0003924;GO:0005525;GO:0006414
S4_C4	Skin	Muscle	ENSSSAG00000063352	fbp2	2.64	6.4	2.24e-149	GO:0005975;GO:0016791;GO:0042132;GO:0042578
S4_C4	Skin	Muscle	ENSSSAG00000074629	ENSSSAG00000074629	4.15	3.96	6.22e-154	GO:0005524;GO:0015986;GO:0032559;GO:0045261;GO:0046034;GO:0046933;GO:1902600
S4_C4	Skin	Muscle	ENSSSAG00000081245	apobec2a	2.91	5.81	4.6e-155	GO:0003824
S4_C4	Skin	Muscle	ENSSSAG00000074654	MYOM3	3.12	5.37	4.6e-157	GO:0005515
S4_C4	Skin	Muscle	ENSSSAG00000040214	nnt2	3.13	5.43	1.69e-158	GO:0008746;GO:0016491;GO:1902600
S4_C4	Skin	Muscle	ENSSSAG00000080338	ENSSSAG00000080338	4.21	4.18	1.94e-164	GO:0005743;GO:0061617
S4_C4	Skin	Muscle	ENSSSAG00000078894	ndufb4	5.65	3.44	1.58e-166	GO:0005739
S4_C4	Skin	Muscle	ENSSSAG00000088349	ENSSSAG00000088349	5.05	3.79	2.4e-171	GO:0022904
S4_C4	Skin	Muscle	ENSSSAG00000077672	ENSSSAG00000077672	5.17	3.74	4.98e-172	GO:0000275;GO:0015986;GO:0046933
S4_C4	Skin	Muscle	ENSSSAG00000079020	zbtb17	3.81	4.96	1.42e-175	GO:0005515
S4_C4	Skin	Muscle	ENSSSAG00000008979	atp5if1b	4.03	4.79	7.34e-179	GO:0005739;GO:0032780;GO:0042030
S4_C4	Skin	Muscle	ENSSSAG00000060194	ENSSSAG00000060194	3.92	5.13	2.7e-184	GO:0003676;GO:0003723
S4_C4	Skin	Muscle	ENSSSAG00000002671	ENSSSAG00000002671	3.82	5.35	1.12e-185	GO:0005504;GO:0008289
S4_C4	Skin	Muscle	ENSSSAG00000046588	ENSSSAG00000046588	3.62	5.8	1.62e-186
S4_C4	Skin	Muscle	ENSSSAG00000077762	ndufb5	5.45	3.89	7.41e-187
S4_C4	Skin	Muscle	ENSSSAG00000116144	ENSSSAG00000116144	3.85	5.78	2.02e-196	GO:0000015;GO:0000287;GO:0004634;GO:0006096
S4_C4	Skin	Muscle	ENSSSAG00000094940	ENSSSAG00000094940	6.47	3.71	4.52e-201	GO:0003676
S4_C4	Skin	Muscle	ENSSSAG00000095488	HSPBB	4.38	5.16	4.08e-203
S4_C4	Skin	Muscle	ENSSSAG00000069409	ldb3a	4.05	5.79	6.28e-205	GO:0005515
S4_C4	Skin	Muscle	ENSSSAG00000041811	ACADL	4.81	4.76	8.73e-206	GO:0003995;GO:0004466;GO:0016627;GO:0042758;GO:0050660
S4_C4	Skin	Muscle	ENSSSAG00000006715	mdh1ab	5.6	4.33	1.61e-212	GO:0003824;GO:0005975;GO:0006108;GO:0016491;GO:0016615;GO:0016616;GO:0019752;GO:0030060
S4_C4	Skin	Muscle	ENSSSAG00000069620	nnt2	4.63	5.24	1.12e-214	GO:0008746;GO:0016491;GO:1902600
S4_C4	Skin	Muscle	ENSSSAG00000063839	ENSSSAG00000063839	6.74	3.89	3.73e-218	GO:0003824;GO:0005975;GO:0006099;GO:0006108;GO:0016491;GO:0016615;GO:0016616;GO:0019752;GO:0030060
S4_C4	Skin	Muscle	ENSSSAG00000008143	ENSSSAG00000008143	5.77	4.34	2.34e-218	GO:0003824;GO:0005975;GO:0006099;GO:0006108;GO:0016491;GO:0016615;GO:0016616;GO:0019752;GO:0030060
S4_C4	Skin	Muscle	ENSSSAG00000069432	txlnba	4.51	5.63	2.15e-220	GO:0019905
S4_C4	Skin	Muscle	ENSSSAG00000044798	QCR6	6.77	3.92	1.05e-220	GO:0005750;GO:0006122
S4_C4	Skin	Muscle	ENSSSAG00000050952	pk	4.74	5.7	3.15e-231	GO:0000287;GO:0003824;GO:0004743;GO:0006096;GO:0030955
S4_C4	Skin	Muscle	ENSSSAG00000070203	ENSSSAG00000070203	5.42	4.93	2.02e-232	GO:0005315;GO:1990547
S4_C4	Skin	Muscle	ENSSSAG00000009590	ENSSSAG00000009590	5.25	5.45	4.04e-244	GO:0005515;GO:0030036;GO:0051015
S4_C4	Skin	Muscle	ENSSSAG00000077151	atp5f1c	7.74	3.97	2.53e-246	GO:0015986;GO:0045261;GO:0046933
S4_C4	Skin	Muscle	ENSSSAG00000068711	neb	5.08	5.8	4.92e-247	GO:0003779;GO:0005515
S4_C4	Skin	Muscle	ENSSSAG00000076839	myom1b	4.99	6	4.06e-248	GO:0005515
S4_C4	Skin	Muscle	ENSSSAG00000008074	ENSSSAG00000008074	4.87	6.28	2.44e-249	GO:0005861
S4_C4	Skin	Muscle	ENSSSAG00000071759	ENSSSAG00000071759	5.15	6.04	8.58e-256	GO:0005861
S4_C4	Skin	Muscle	ENSSSAG00000081743	tnni1	5.56	5.57	5.15e-259	GO:0005861
S4_C4	Skin	Muscle	ENSSSAG00000111551	ENSSSAG00000111551	4.93	6.89	1.58e-262	GO:0005509;GO:0005515
S4_C4	Skin	Muscle	ENSSSAG00000055142	ppdpf	6.72	4.98	3.5e-276	GO:0007275;GO:0030154
S4_C4	Skin	Muscle	ENSSSAG00000009477	ENSSSAG00000009477	7.92	4.56	1.96e-288	GO:0005743;GO:0005751;GO:0006123
S4_C4	Skin	Muscle	ENSSSAG00000085506	HSPBB	6.52	5.93	5.22e-305
S4_C4	Skin	Muscle	ENSSSAG00000010765	ENSSSAG00000010765	197.86	6.02	0	GO:0005509
S4_C4	Skin	Muscle	ENSSSAG00000055222	myl13	110.76	5.96	0	GO:0005509
S4_C4	Skin	Muscle	ENSSSAG00000075402	actc1c	110.36	5.98	0
S4_C4	Skin	Muscle	ENSSSAG00000094657	ENSSSAG00000094657	109.92	5.89	0	GO:0003774;GO:0005515;GO:0005524;GO:0016459;GO:0051015
S4_C4	Skin	Muscle	ENSSSAG00000008245	actc1c	100.71	6.05	0
S4_C4	Skin	Muscle	ENSSSAG00000008019	tnnt2	89.97	5.99	0	GO:0005861;GO:0006937
S4_C4	Skin	Muscle	ENSSSAG00000062577	ENSSSAG00000062577	82.61	6.1	0	GO:0005509
S4_C4	Skin	Muscle	ENSSSAG00000050683	ENSSSAG00000050683	79.06	5.9	0	GO:0005509
S4_C4	Skin	Muscle	ENSSSAG00000075202	myl13	52.34	5.87	0	GO:0005509
S4_C4	Skin	Muscle	ENSSSAG00000067521	G3P	47.82	6.32	0	GO:0006006;GO:0016620;GO:0050661;GO:0051287
S4_C4	Skin	Muscle	ENSSSAG00000015360	ckma	46.54	6.39	0	GO:0003824;GO:0004111;GO:0016301;GO:0016772;GO:0046314
S4_C4	Skin	Muscle	ENSSSAG00000057721	CKM	38.68	5.93	0	GO:0003824;GO:0004111;GO:0016301;GO:0016772;GO:0046314
S4_C4	Skin	Muscle	ENSSSAG00000059482	tnnt2e	34.27	6.1	0	GO:0005861;GO:0006937
S4_C4	Skin	Muscle	ENSSSAG00000084003	ENSSSAG00000084003	34.22	5.15	0
S4_C4	Skin	Muscle	ENSSSAG00000047999	cox7a1	28.94	6.06	0	GO:0005746;GO:0005751;GO:0006123;GO:0009055
S4_C4	Skin	Muscle	ENSSSAG00000001899	ENSSSAG00000001899	28.16	6.01	0	GO:0000166;GO:0005388;GO:0005524;GO:0006816;GO:0016021;GO:0016887
S4_C4	Skin	Muscle	ENSSSAG00000047233	ENSSSAG00000047233	26.75	5.82	0	GO:0003824;GO:0004332;GO:0006096
S4_C4	Skin	Muscle	ENSSSAG00000121360	ENSSSAG00000121360	25.68	5.44	0
S4_C4	Skin	Muscle	ENSSSAG00000088510	ENSSSAG00000088510	25.25	6.13	0	GO:0003774;GO:0005515;GO:0005524;GO:0016459;GO:0051015
S4_C4	Skin	Muscle	ENSSSAG00000041369	CX6A1	19.87	5.82	0	GO:0004129;GO:0005743;GO:0005751
S4_C4	Skin	Muscle	ENSSSAG00000040757	cox5b2	18.91	5.66	0	GO:0005740;GO:0005751;GO:0006123
S4_C4	Skin	Muscle	ENSSSAG00000118999	ENSSSAG00000118999	17.09	6.06	0	GO:0015671;GO:0019825;GO:0020037
S4_C4	Skin	Muscle	ENSSSAG00000075922	ckma	16.97	6.01	0	GO:0003824;GO:0004111;GO:0016301;GO:0016772;GO:0046314
S4_C4	Skin	Muscle	ENSSSAG00000078593	idh2	15.52	4.72	0	GO:0000287;GO:0004450;GO:0006102;GO:0016616;GO:0051287
S4_C4	Skin	Muscle	ENSSSAG00000075764	ENSSSAG00000075764	15.41	5.24	0	GO:0005751;GO:0006123
S4_C4	Skin	Muscle	ENSSSAG00000099433	MYBPC3	14.46	6.21	0	GO:0005515
S4_C4	Skin	Muscle	ENSSSAG00000095939	TTN	12.78	6.15	0	GO:0004672;GO:0005515;GO:0005524;GO:0006468
S4_C4	Skin	Muscle	ENSSSAG00000120555	MYBPC3	12.22	6.31	0	GO:0005515
S4_C4	Skin	Muscle	ENSSSAG00000065166	CKM	12.21	5.77	0	GO:0003824;GO:0004111;GO:0016301;GO:0016772;GO:0046314
S4_C4	Skin	Muscle	ENSSSAG00000098515	ENSSSAG00000098515	12.1	6.11	0	GO:0003774;GO:0005515;GO:0005524;GO:0016459;GO:0051015
S4_C4	Skin	Muscle	ENSSSAG00000105866	ENSSSAG00000105866	12.04	5.5	0	GO:0004672;GO:0005515;GO:0005524;GO:0006468
S4_C4	Skin	Muscle	ENSSSAG00000051692	tnni1c	11.34	6.02	0	GO:0005861
S4_C4	Skin	Muscle	ENSSSAG00000052047	idh2	11.2	5.27	0	GO:0000287;GO:0004450;GO:0006102;GO:0016616;GO:0051287
S4_C4	Skin	Muscle	ENSSSAG00000000174	ckmt2	10.47	6.07	0	GO:0003824;GO:0004111;GO:0016301;GO:0016772;GO:0046314
S4_C4	Skin	Muscle	ENSSSAG00000072851	ENSSSAG00000072851	10.45	6.21	0	GO:0000166;GO:0005388;GO:0005524;GO:0006816;GO:0016021;GO:0016887
S4_C4	Skin	Muscle	ENSSSAG00000051461	ENSSSAG00000051461	9.94	6.22	0
S4_C4	Skin	Muscle	ENSSSAG00000079470	tnni4b.1	9.68	6	0	GO:0005861
S4_C4	Skin	Muscle	ENSSSAG00000095913	cox6b1	9.19	5.59	0	GO:0005739;GO:0045277
S4_C4	Skin	Muscle	ENSSSAG00000055931	ENSSSAG00000055931	8.99	5.34	0	GO:0005315;GO:1990547
S4_C4	Skin	Muscle	ENSSSAG00000081461	ENSSSAG00000081461	8.89	6.09	0	GO:0003824;GO:0004619;GO:0006096;GO:0016868
S4_C4	Skin	Muscle	ENSSSAG00000117776	cox4i2	8.04	5.86	0	GO:0005751;GO:0006123
S4_C4	Skin	Muscle	ENSSSAG00000005695	ENSSSAG00000005695	7.39	6.11	0	GO:0030018
S4_C4	Skin	Muscle	ENSSSAG00000079469	ENSSSAG00000079469	6.27	6.43	0	GO:0005861
S2_C5	Operculum	OP I	ENSSSAG00000100678	ENSSSAG00000100678	60.36	4.55	0	GO:0003774;GO:0005515;GO:0005524;GO:0016459;GO:0051015
S2_C5	Operculum	OP I	ENSSSAG00000055259	tnni2a.1	26.13	4.67	0	GO:0005861
S2_C5	Operculum	OP I	ENSSSAG00000113864	ENSSSAG00000113864	10.75	4.04	0
S6_C2	Caudal fin	Vascular connective tissue	ENSSSAG00000077249	ENSSSAG00000077249	1.54	0.5	0.0027398	GO:0005509;GO:0005544;GO:0050819
S6_C2	Caudal fin	Vascular connective tissue	ENSSSAG00000060046	m4a8a	1.12	0.55	0.000858897	GO:0016021
S6_C2	Caudal fin	Vascular connective tissue	ENSSSAG00000039811	ENSSSAG00000039811	1.21	0.7	7.27e-06	GO:0004089;GO:0006730;GO:0008270
S6_C2	Caudal fin	Vascular connective tissue	ENSSSAG00000067993	ENSSSAG00000067993	1.27	0.78	3.55e-07	GO:0005509;GO:0005544
S6_C2	Caudal fin	Vascular connective tissue	ENSSSAG00000003414	clic4	1.12	0.9	8.98e-09	GO:0005515;GO:0006749
S6_C2	Caudal fin	Vascular connective tissue	ENSSSAG00000046918	pdgfrb	1.05	1	5.51e-11	GO:0004672;GO:0004713;GO:0004714;GO:0005524;GO:0006468;GO:0007169
S6_C2	Caudal fin	Vascular connective tissue	ENSSSAG00000070283	pxdn	1.14	1.09	2.93e-13	GO:0004601;GO:0005515;GO:0006979;GO:0020037
S6_C2	Caudal fin	Vascular connective tissue	ENSSSAG00000102485	ENSSSAG00000102485	1.05	1.19	3.31e-15
S6_C2	Caudal fin	Vascular connective tissue	ENSSSAG00000090480	ENSSSAG00000090480	1.14	1.19	2.4e-15
S6_C2	Caudal fin	Vascular connective tissue	ENSSSAG00000087584	ENSSSAG00000087584	1.06	1.48	9.36e-23
S6_C2	Caudal fin	Vascular connective tissue	ENSSSAG00000009429	ENSSSAG00000009429	1.17	1.51	2.4e-24	GO:0005515;GO:0005576
S6_C2	Caudal fin	Vascular connective tissue	ENSSSAG00000071623	myo1cb	1.26	1.63	1.41e-27	GO:0003774;GO:0005515;GO:0005524;GO:0016459
S6_C2	Caudal fin	Vascular connective tissue	ENSSSAG00000068013	serpine1	1.75	1.64	4.56e-29	GO:0004867;GO:0005615
S6_C2	Caudal fin	Vascular connective tissue	ENSSSAG00000042097	f8	1.11	1.71	5.26e-30	GO:0005507;GO:0016491
S6_C2	Caudal fin	Vascular connective tissue	ENSSSAG00000121831	COL6A6	1.03	1.81	2.32e-32
S6_C2	Caudal fin	Vascular connective tissue	ENSSSAG00000064431	ENSSSAG00000064431	1.04	1.93	3.37e-36
S6_C2	Caudal fin	Vascular connective tissue	ENSSSAG00000055301	plod2	1.53	1.93	1.2e-41	GO:0005506;GO:0008475;GO:0016491;GO:0016705;GO:0031418
S6_C2	Caudal fin	Vascular connective tissue	ENSSSAG00000110341	ccn2b	1.51	1.98	1.74e-43	GO:0005515;GO:0005520;GO:0005576;GO:0007165
S6_C2	Caudal fin	Vascular connective tissue	ENSSSAG00000081246	mpz	1.39	2.66	9.89e-56	GO:0005887;GO:0016020;GO:0043209
S6_C2	Caudal fin	Vascular connective tissue	ENSSSAG00000005163	ENSSSAG00000005163	1.62	2.35	2.55e-56	GO:0016020;GO:0016021
S6_C2	Caudal fin	Vascular connective tissue	ENSSSAG00000093220	ENSSSAG00000093220	1.22	2.67	6.64e-62	GO:0019911
S6_C2	Caudal fin	Vascular connective tissue	ENSSSAG00000104955	ENSSSAG00000104955	1.75	2.93	2.43e-72	GO:0019911
S6_C2	Caudal fin	Vascular connective tissue	ENSSSAG00000105704	ENSSSAG00000105704	1.64	2.97	1e-74	GO:0019911
S8_C1	Pectoral fin	Vascular connective tissue	ENSSSAG00000078987	mid1ip1l	1.58	0.24	0.0964558
S8_C1	Pectoral fin	Vascular connective tissue	ENSSSAG00000085926	ENSSSAG00000085926	1.45	0.28	0.054478	GO:0003735;GO:0005840;GO:0006412
S8_C1	Pectoral fin	Vascular connective tissue	ENSSSAG00000048052	csde1	1.36	0.33	0.0183524	GO:0003676
S8_C1	Pectoral fin	Vascular connective tissue	ENSSSAG00000002418	ENSSSAG00000002418	1.47	0.34	0.0119061	GO:0005509;GO:0019722
S8_C1	Pectoral fin	Vascular connective tissue	ENSSSAG00000078518	gdib	1.14	0.43	0.00375414	GO:0005092;GO:0005093;GO:0007264;GO:0015031
S8_C1	Pectoral fin	Vascular connective tissue	ENSSSAG00000048354	aldh9a1a.1	1.13	0.49	0.000554224	GO:0016491;GO:0016620
S8_C1	Pectoral fin	Vascular connective tissue	ENSSSAG00000111902	ENSSSAG00000111902	3.12	0.33	0.000111193	GO:0003723;GO:0003735;GO:0006412;GO:0015935
S8_C1	Pectoral fin	Vascular connective tissue	ENSSSAG00000000272	cs056	1.24	0.54	6.1e-05	GO:0030176;GO:0044183;GO:0045048
S8_C1	Pectoral fin	Vascular connective tissue	ENSSSAG00000001403	ENSSSAG00000001403	1.55	0.51	2.09e-05	GO:0005200;GO:0005525;GO:0005874;GO:0007017
S8_C1	Pectoral fin	Vascular connective tissue	ENSSSAG00000046325	qdpra	1.02	0.96	2.81e-11	GO:0016491
S8_C1	Pectoral fin	Vascular connective tissue	ENSSSAG00000075019	ENSSSAG00000075019	1.02	0.96	2.25e-11	GO:0003779;GO:0005200;GO:0005515;GO:0005543;GO:0008091
S8_C1	Pectoral fin	Vascular connective tissue	ENSSSAG00000061479	CSF1R	1.06	1.01	1.1e-12	GO:0004672;GO:0004713;GO:0004714;GO:0005524;GO:0006468;GO:0007169;GO:0019221;GO:0019955
S8_C1	Pectoral fin	Vascular connective tissue	ENSSSAG00000084562	JUND	2.02	0.8	1.8e-15	GO:0003677;GO:0003700;GO:0005634;GO:0006355;GO:0006357
S8_C1	Pectoral fin	Vascular connective tissue	ENSSSAG00000112088	map1ab	1.11	1.19	2.17e-17	GO:0000226;GO:0005874;GO:0008017
S8_C1	Pectoral fin	Vascular connective tissue	ENSSSAG00000066581	clec3ba	1.01	1.28	3.48e-18
S8_C1	Pectoral fin	Vascular connective tissue	ENSSSAG00000114056	ENSSSAG00000114056	1.17	1.44	5.56e-25
S8_C1	Pectoral fin	Vascular connective tissue	ENSSSAG00000075293	ENSSSAG00000075293	1.04	1.62	5.65e-27	GO:0005509;GO:0005576;GO:0007155
S8_C1	Pectoral fin	Vascular connective tissue	ENSSSAG00000101168	ENSSSAG00000101168	1.09	2.07	1.78e-40
S8_C1	Pectoral fin	Vascular connective tissue	ENSSSAG00000069214	ENSSSAG00000069214	1.56	2.31	3.66e-66	GO:0004367;GO:0005975;GO:0006072;GO:0009331;GO:0016491;GO:0016616;GO:0042803;GO:0046168;GO:0051287

## Sheet: 6. Collagens,Interfilament prot
Feature ID	Feature Name	Family	Caudal1	Caudal2	Operculum1	Operculum2	Pectoral1	Pectoral2	Skin1	Skin2
ENSSSAG00000069947	col1a1b	Collagen	86.0675	152.784	141.797	170.858	99.8035	179.001	156.01	243.28
ENSSSAG00000067809	col1a2	Collagen	55.5692	85.2911	96.5258	128.583	66.021	119.681	75.7342	123.485
ENSSSAG00000046988	col1a2	Collagen	57.8906	89.8408	75.1214	92.0164	58.3247	113.495	53.6606	83.4243
ENSSSAG00000006686	col1a1a	Collagen	24.2563	39.531	40.6528	62.7806	34.1337	49.4866	33.0396	55.8251
ENSSSAG00000079384	col5a1	Collagen	8.49233	15.7116	9.51516	8.18685	8.81869	15.0664	3.16468	5.22071
ENSSSAG00000037585	col5a2a	Collagen	2.35784	4.3875	3.65033	3.17821	3.4292	4.56478	0.997135	1.49793
ENSSSAG00000069796	col5a1	Collagen	0.78358	1.06418	1.5311	0.528188	0.627372	1.1817	0.491701	1.00363
ENSSSAG00000090709	col5a3a	Collagen	0.255187	0.470538	1.17368	0.474187	0.337498	0.378994	0.409136	0.458947
ENSSSAG00000067854	col10a1b	Collagen	2.24594	1.98129	3.74326	11.3645	0.851907	4.51663	0.167955	0.258609
ENSSSAG00000114656	col10a1b	Collagen	10.4901	5.48774	9.48327	38.3766	3.89942	12.868	16.9824	42.517
ENSSSAG00000120869	krt5	Interfilament	44	45	42	61	52	90	42	48
ENSSSAG00000064465	krt8	Interfilament	13	6	21	29	16	27	21	18
ENSSSAG00000048424	krt15	Interfilament	8	4	8	19	11	18	8	8
ENSSSAG00000045452	krt15	Interfilament	2	2	2	3	3	6	1	1
ENSSSAG00000045136	krt15	Interfilament	3	2	2	2	1	6	1	2
ENSSSAG00000051749	krt15	Interfilament	1	2	5	5	4	3	2	3
ENSSSAG00000064508	krt18a.1	Interfilament	1	3	2	2	2	3	1	3
ENSSSAG00000045107	krt15	Interfilament	1	1	2	3	2	3	1	2
ENSSSAG00000074296	krt18a.1	Interfilament	1	2	1	2	1	2	0	1
ENSSSAG00000051714	krt15	Interfilament	0	0	0	0	0	0	0	0
ENSSSAG00000048512	krt15	Interfilament	0	0	0	0	0	0	0	0
ENSSSAG00000073113	vim	Interfilament	0	1	1	1	1	1	1	1
ENSSSAG00000040563	desma	Interfilament	0	0	0	6	0	0	0	1
ENSSSAG00000101128	desma	Interfilament	0	0	0	0	0	0	0	0

## Sheet: 7. col5a2b
ENSSSAG00000081759	Col5a2b

## Sheet: 8. Gene markers
Feature ID	Gene name	Gene ID	Spatial Position
ENSSSAG00000101220	asporin (LRR class 1)	aspn	Bone
ENSSSAG00000060615	bone gamma-carboxyglutamate protein	bglap	Bone
ENSSSAG00000067854	collagen type 10	col10a1b	Bone
ENSSSAG00000114656	collagen type 10	col10a1b	Bone
ENSSSAG00000081759	collagen type 5	col5a2b	Bone
ENSSSAG00000005188	ectonucleoside triphosphate diphosphohydrolase 5a	entpd5a	Bone
ENSSSAG00000017777	fibroblast growth factor receptor 4	fgfr4	Bone
ENSSSAG00000065943	interferon induced transmembrane protein 5	ifitm5	Bone
ENSSSAG00000048808	MAM domain containing 2	MAMDC2	Bone
ENSSSAG00000068856	pannexin	panx3	Bone
ENSSSAG00000047878	papilin	paplnb	Bone
ENSSSAG00000043962	periostin	postnb	Bone
ENSSSAG00000100947	secreted phosphoprotein 1	spp1	Bone
ENSSSAG00000119277	serine protease 35	prs35	Bone
ENSSSAG00000005832	Sp7 transcription factor	sp7	Bone
ENSSSAG00000017261	amyloid beta (a4)	aplp1	Epithelia
ENSSSAG00000009881	actinoporin-like protein	apnl	Epithelia
ENSSSAG00000004038	actinoporin-like protein	apnl	Epithelia
ENSSSAG00000053906	argininosuccinate synthase 1	ass1	Epithelia
ENSSSAG00000040852	calpain 2	capn2a	Epithelia
ENSSSAG00000096220	claudin i	cldni	Epithelia
ENSSSAG00000081208	collagen type vi	col7a1	Epithelia
ENSSSAG00000048236	creatine kinase b	CKB	Epithelia
ENSSSAG00000000759	cystatin 14b, tandem duplicate	cst14b.1	Epithelia
ENSSSAG00000080668	fabp7	fatty acid-binding protein	Epithelia
ENSSSAG00000086777	fabp7b	fatty acid-binding protein	Epithelia
ENSSSAG00000015988	ino80 complex subunit e	ino80e	Epithelia
ENSSSAG00000049796	kruppel-like factor 5 like	klf5l	Epithelia
ENSSSAG00000008047	mid1 interacting protein 1	MID1IP1	Epithelia
ENSSSAG00000057247	myosin, heavy chain 9a	myh9a	Epithelia
ENSSSAG00000105849	myosin, heavy chain 9a	myh9a	Epithelia
ENSSSAG00000043554	scinderin	scinla	Epithelia
ENSSSAG00000055352	serine peptidase inhibitor	Spint2	Epithelia
ENSSSAG00000121763	sperm acrosome associated 4 like	spaca4l	Epithelia
ENSSSAG00000004918	cytochrome P450	CP1B1	Mesenchyme
ENSSSAG00000081598	ATPase Na+/K+	atp1a2a	Mesenchyme
ENSSSAG00000070435	cartilage intermediate layer protein	cilp	Mesenchyme
ENSSSAG00000105424	fibronectin	fn1b	Mesenchyme
ENSSSAG00000106562	frizzled	frzb	Mesenchyme
ENSSSAG00000045396	glycogenin	gyg1b	Mesenchyme
ENSSSAG00000008104	periostin	postna	Mesenchyme
ENSSSAG00000002027	tenomodulin	tnmd	Mesenchyme

## Sheet: 9. Gene markers STARS
Gene	ENSEMBL	Gene name	Symbol	Spatial Position	Skin	Gill	Olfactory	Heart	Muscle	Intest	Visceral fat	Brain	Kidney	Spleen	Liver	Blood
Ssa#XM_014204457	ENSSSAG00000006686	collagen type 1	col1a1a	All tissues	2	1	1	1	4	1	2	-2	-3	-2	-2	-9
Ssa#XM_014174522	ENSSSAG00000037585	collagen type 5	col5a2a	All tissues	2	0	0	1	2	1	2	-2	-3	0	-2	-6
Ssa#XM_014142822	ENSSSAG00000046988	collagen type 1	col1a2	All tissues	1	0	1	2	4	1	2	-2	-2	0	-1	-11
Ssa#XM_014178510	ENSSSAG00000067809	collagen type 1	col1a2	All tissues	3	1	1	1	3	1	1	-2	-2	-1	-2	-9
Ssa#XM_014139484	ENSSSAG00000069796	collagen type 5	col5a1	All tissues	2	0	1	1	3	1	2	-2	-2	0	-2	-7
Ssa#XM_014179844	ENSSSAG00000069947	collagen type 1	col1a1b	All tissues	2	1	1	1	3	1	2	-2	-2	-1	-2	-9
Ssa#XM_014139484	ENSSSAG00000079384	collagen type 5	col5a1	All tissues	2	0	1	1	3	1	2	-2	-2	0	-2	-7
Ssa#XM_014131516	ENSSSAG00000045107	keratin 15	krt15	Epitheli + other	7	6	6	-2	1	-1	1	-2	-4	-3	-3	-4
Ssa#XM_014131516	ENSSSAG00000048424	keratin 15	krt15	Epitheli + other	7	6	6	-2	1	-1	1	-2	-4	-3	-3	-4
Ssa#XM_014176408	ENSSSAG00000051749	keratin 15	krt15	Epitheli + other	8	5	4	-3	-1	-2	-1	-4	-2	-2	-3	0
Ssa#XM_014135681	ENSSSAG00000064508	keratin 18	krt18a.1	Epitheli + other	0	1	-2	0	-1	0	4	-3	-2	0	3	-7
Ssa#XM_014147218	ENSSSAG00000074296	keratin 18	krt18a.1	Epitheli + other	0	1	-1	1	-1	1	2	-3	-2	0	3	-8
Ssa#XM_014147199	ENSSSAG00000120869	keratin 5	krt5	Epitheli + other	7	4	4	-3	-1	-2	-2	-3	-2	-3	-3	-1
Ssa#XM_014135683	ENSSSAG00000064465	keratin 8	krt8	Epitheli + other	9	5	6	-3	1	-3	-3	-3	-3	-3	-4	-2
Ssa#NM_001140475	ENSSSAG00000073113	Vimentin	vim	Epitheli + other	0	-1	1	0	1	-2	1	1	-1	1	-3	-3
Ssa#XM_014174661	ENSSSAG00000040563	desmin	desma	Muscle	3	0	-3	10	10	1	-1	-2	0	0	-1	0
Ssa#XM_014168388	ENSSSAG00000101220	asporin (LRR class 1)	aspn	Bone	4	5	2	-2	0	3	-1	-2	-1	-2	-2	0
Ssa#XM_014204996	ENSSSAG00000067854	collagen type 10	col10a1b	Bone	8	9	1	-4	2	-4	-2	-1	-3	-3	-4	-2
Ssa#XM_014144262	ENSSSAG00000114656	collagen type 10	col10a1b	Bone	8	8	-1	-3	1	-4	-2	-2	-3	-3	-4	-3
Ssa#XM_014151014	ENSSSAG00000081759	collagen type 5	col5a2b	Bone	1	0	-1	0	1	0	1	-1	1	1	0	2
Ssa#XM_014210843	ENSSSAG00000005188	ectonucleoside triphosphate diphosphohydrolase 5a	entpd5a	Bone	5	3	-2	-2	0	-2	-1	-1	-1	0	-1	0
Ssa#XM_014138000	ENSSSAG00000017777	fibroblast growth factor receptor 4	fgfr4	Bone	1	1	-2	-1	0	2	0	0	-3	-1	-1	-1
Ssa#XM_014123908	ENSSSAG00000065943	interferon induced transmembrane protein 5	ifitm5	Bone	4	0	-2	-2	-1	-1	0	0	-1	-1	-1	0
Ssa#XM_014143375	ENSSSAG00000048808	MAM domain containing 2	MAMDC2	Bone	2	0	0	-1	1	4	0	2	-3	-2	-4	-4
Ssa#XM_014197613	ENSSSAG00000068856	pannexin	panx3	Bone	4	-1	1	-1	0	-2	0	0	-1	0	-2	0
Ssa#XM_014143857	ENSSSAG00000047878	papilin	paplnb	Bone	7	-3	0	1	1	-3	-1	-2	-4	-2	-4	-3
Ssa#XM_014214480	ENSSSAG00000043962	periostin	postnb	Bone	7	3	-1	0	6	-5	0	-1	-4	-5	-3	-5
Ssa#XM_014134053	ENSSSAG00000005832	Sp7 transcription factor	sp7	Bone	4	0	2	-1	-1	-2	-1	-3	-1	-1	-2	0
Ssa#XM_014128936	ENSSSAG00000100947	secreted phosphoprotein 1	spp1	Bone	4	5	-1	-2	-1	-2	0	-1	0	0	-1	-1
Ssa#XM_014168654	ENSSSAG00000119277	serine protease 35	prs35	Bone	2	3	1	1	1	0	3	0	0	0	-1	-4
Ssa#XM_014156273	ENSSSAG00000017261	amyloid beta (a4)	aplp1	Epithelia	0	-1	2	-2	-4	-1	1	3	-1	-2	2	-1
Ssa#XM_014192913	ENSSSAG00000004038	actinoporin-like protein	apnl	Epithelia	5	6	5	-4	-3	-4	-1	-3	-3	-2	-4	-2
Ssa#XM_014204149	ENSSSAG00000009881	actinoporin-like protein	apnl	Epithelia	5	6	5	-4	-2	-3	-2	-3	-3	-2	-4	-2
Ssa#NM_001141064	ENSSSAG00000053906	argininosuccinate synthase 1	ass1	Epithelia	2	1	0	-5	2	-4	-2	0	0	-5	2	-4
Ssa#XM_014157963	ENSSSAG00000040852	calpain 2	capn2a	Epithelia	4	4	2	-3	-3	1	-3	-4	-4	-4	-3	-2
Ssa#NM_001139778	ENSSSAG00000048236	creatine kinase b	CKB	Epithelia	-1	2	2	0	-1	0	0	4	1	1	-2	-4
Ssa#XM_014203304	ENSSSAG00000096220	claudin i	cldni	Epithelia	6	7	6	-3	-2	-3	-3	-3	-2	-2	-3	-1
Ssa#XM_014132828	ENSSSAG00000081208	collagen type vi	col7a1	Epithelia	3	-1	0	-1	-1	0	1	0	1	-1	-1	-1
Ssa#XM_014196200	ENSSSAG00000000759	cystatin 14b, tandem duplicate	cst14b.1	Epithelia	3	4	0	-2	-2	0	-2	-2	0	-1	-2	-1
Ssa#NM_001141899	ENSSSAG00000080668	fabp7	fabp7	Epithelia	1	1	5	-3	-1	-2	0	6	0	3	-4	-5
Ssa#NM_001141899	ENSSSAG00000086777	fabp7b	fabp7	Epithelia	1	1	5	-3	-1	-2	0	6	0	3	-4	-5
Ssa#XM_014159961	ENSSSAG00000015988	ino80 complex subunit e	ino80e	Epithelia	3	2	2	-1	0	-1	-1	1	-1	-1	-1	0
Ssa#XM_014195715	ENSSSAG00000049796	kruppel-like factor 5 like	klf5l	Epithelia	1	-1	1	-1	-1	2	-1	-3	-1	-1	-1	0
Ssa#NM_001141828	ENSSSAG00000008047	mid1 interacting protein 1	MID1IP1	Epithelia	2	4	3	-4	1	-3	-3	1	-5	-5	0	-5
Ssa#XM_014130925	ENSSSAG00000057247	myosin, heavy chain 9a	myh9a	Epithelia	3	2	2	-2	-3	3	2	-4	3	-1	-5	-4
Ssa#XM_014173875	ENSSSAG00000105849	myosin, heavy chain 9a	myh9a	Epithelia	2	3	1	-2	-3	1	2	-4	2	1	-4	-2
Ssa#XM_014123123	ENSSSAG00000043554	scinderin	scinla	Epithelia	5	2	2	-3	-2	-1	0	-2	-1	-1	-3	1
Ssa#XM_014176990	ENSSSAG00000121763	sperm acrosome associated 4 like	spaca4l	Epithelia	6	5	1	-3	-2	-3	-2	-2	-3	-3	-3	-1
Ssa#XM_014214079	ENSSSAG00000055352	serine peptidase inhibitor	Spint2	Epithelia	3	4	5	-6	-4	0	-3	-1	-4	-5	2	-5
Ssa#XM_014191869	ENSSSAG00000081598	ATPase Na+/K+	atp1a2a	Mesenchyme	3	1	-1	0	7	-1	-1	5	-1	0	-1	1
Ssa#XM_014175441	ENSSSAG00000070435	cartilage intermediate layer protein	cilp	Mesenchyme	1	2	-1	1	3	0	1	-1	0	0	0	0
Ssa#XM_014210481	ENSSSAG00000004918	cytochrome P450	CP1B1	Mesenchyme	-1	0	0	1	0	0	1	1	-1	1	0	1
Ssa#XM_014152358	ENSSSAG00000105424	fibronectin	fn1b	Mesenchyme	-2	1	-2	-1	-1	1	3	-2	-1	1	5	-6
Ssa#XM_014165152	ENSSSAG00000106562	frizzled	frzb	Mesenchyme	1	2	3	1	2	-1	3	2	-1	-1	-2	-4
Ssa#XM_014159923	ENSSSAG00000045396	glycogenin	gyg1b	Mesenchyme	0	1	0	-4	4	-2	-1	1	-2	-3	-2	-3
Ssa#XM_014129796	ENSSSAG00000008104	periostin	postna	Mesenchyme	3	2	2	3	2	-1	0	0	-4	1	-2	-3
Ssa#XM_014199076	ENSSSAG00000002027	tenomodulin	tnmd	Mesenchyme	3	4	-1	-1	3	0	-1	-1	-1	-1	0	0
